# Supplementary material for: Normal variation of the gut microbiota affects hepatic cytochrome P450 activity in mice
Source: Pharmacol Res Perspect. 2021 Nov 8;9(6):e00893. doi: 10.1002/prp2.893 (PMC8573722; doi:10.1002/prp2.893)
Supplement: Supplementary file 6 — Supplementary Material [file PRP2-9-e00893-s005.xlsx]

## Sheet: Supplementary file
	Supplementary file: Feature table obtained by bacterial sequencing analysis
Number	Assign	ID037	ID038	ID039	ID040	ID041	ID042	ID043	ID044	ID045	ID046	ID047	ID048	ID049	ID050	ID051	ID052	ID053	ID054	ID087	ID088	ID089	ID090	ID091	ID092	ID093	ID094	ID095	ID096	ID097	ID098	ID099	ID100	ID101	ID102
		Jcl	Jcl	Jcl	Jcl	Jcl	Jcl	Slc	Slc	Slc	Slc	Slc	Slc	Crj	Crj	Crj	Crj	Crj	Crj	Yit-Jcl	Yit-Jcl	Yit-Jcl	Yit-Jcl	Yit-Jcl	Yit-Jcl	Yit-Slc	Yit-Slc	Yit-Slc	Yit-Slc	Yit-Slc	Yit-Slc	Yit-Crj	Yit-Crj	Yit-Crj	Yit-Crj
1	D_0__Bacteria;D_1__Firmicutes;D_2__Bacilli;D_3__Lactobacillales;D_4__Lactobacillaceae;D_5__Lactobacillus;D_6__Lactobacillus murinus	2823	8588	14345	2648	10237	10450	10001	20107	4607	11206	3657	3959	19463	13816	11598	32444	30522	12722	3071	7513	7318	23571	10758	3043	3726	1086	1639	12897	36700	3156	30720	7038	40097	28524
2	D_0__Bacteria;D_1__Bacteroidota;D_2__Bacteroidia;D_3__Bacteroidales;D_4__Bacteroidaceae;D_5__Bacteroides	2712	5877	2924	9489	3155	3607	2326	3445	1121	3215	1543	5053	0	73	13	38	0	0	2983	2661	12795	6998	1779	4493	8001	3737	6984	11953	3540	8024	9	0	0	7
3	D_0__Bacteria;D_1__Firmicutes;D_2__Bacilli;D_3__Erysipelotrichales;D_4__Erysipelotrichaceae;D_5__Faecalibaculum	0	3	0	0	4	3	13435	4722	16408	9045	5056	3056	0	27	0	0	0	0	0	0	0	0	0	7	31	42107	9164	0	0	5	0	0	0	0
4	D_0__Bacteria;D_1__Firmicutes;D_2__Bacilli;D_3__Lactobacillales;D_4__Lactobacillaceae;D_5__Lactobacillus	12677	809	75	521	1284	978	4950	1031	5844	1671	7631	11490	0	49	0	45	12	0	12	647	25	66	6259	20003	55	3506	12636	15	52	6617	0	0	4	0
5	D_0__Bacteria;D_1__Bacteroidota;D_2__Bacteroidia;D_3__Bacteroidales;D_4__Prevotellaceae;D_5__Alloprevotella;D_6__uncultured Bacteroidales bacterium	80	492	26	555	865	124	879	1948	706	2055	932	2874	0	0	0	52	0	0	3621	3352	309	9555	4212	12101	6069	4970	5521	6342	2931	3803	0	2	0	0
6	D_0__Bacteria;D_1__Firmicutes;D_2__Bacilli;D_3__Lactobacillales;D_4__Lactobacillaceae;D_5__Lactobacillus;D_6__Lactobacillus intestinalis	30	0	23	9	0	11	902	229	721	86	1961	717	1499	8692	2123	1144	2751	17167	0	0	7	0	0	12	63	1405	2162	19	71	329	0	20286	3025	14
7	D_0__Bacteria;D_1__Bacteroidota;D_2__Bacteroidia;D_3__Bacteroidales;D_4__Muribaculaceae;D_5__unidentified;D_6__uncultured bacterium	6646	3444	10897	4365	5842	4984	376	452	594	1254	689	2289	0	0	0	18	0	0	1199	1697	1986	2384	1330	2421	1570	1090	1519	3538	1752	2112	0	0	0	0
8	D_0__Bacteria;D_1__Bacteroidota;D_2__Bacteroidia;D_3__Bacteroidales;D_4__Muribaculaceae;D_5__unidentified	3519	2238	3728	6528	4384	4255	537	474	509	819	559	1363	0	0	0	22	0	0	1239	2174	2698	3561	1236	1692	1034	1823	4008	4398	2578	3231	0	0	0	0
9	D_0__Bacteria;D_1__Firmicutes;D_2__Clostridia;D_3__Clostridia UCG-014;D_4__unidentified;D_5__unidentified;D_6__unidentified	10	0	5	1	0	0	13	0	8	0	0	25	958	458	3734	166	192	407	1	0	0	0	3	0	0	20	13	0	0	0	8757	14318	14628	66
10	D_0__Bacteria;D_1__Bacteroidota;D_2__Bacteroidia;D_3__Bacteroidales;D_4__Muribaculaceae;D_5__unidentified;D_6__uncultured Bacteroidales bacterium	2087	1343	3011	5721	4879	3422	77	106	173	344	172	468	3	0	0	15	0	0	2720	1869	4313	3577	3165	3308	79	312	812	163	174	166	0	0	0	0
11	D_0__Bacteria;D_1__Bacteroidota;D_2__Bacteroidia;D_3__Bacteroidales;D_4__Tannerellaceae;D_5__Parabacteroides;D_6__Parabacteroides goldsteinii	8	0	13	0	9	3	42	21	47	14	13	79	2888	9375	4328	1111	929	2032	0	0	0	0	6	4	62	91	82	73	55	37	2924	5527	10283	1226
12	D_0__Bacteria;D_1__Bacteroidota;D_2__Bacteroidia;D_3__Bacteroidales;D_4__Bacteroidaceae;D_5__Bacteroides;D_6__Bacteroides massiliensis	815	2328	1943	4181	1846	1507	128	614	90	260	100	356	0	25	0	21	0	0	835	903	1307	2790	1287	1830	881	272	880	2987	472	631	0	0	0	0
13	D_0__Bacteria;D_1__Bacteroidota;D_2__Bacteroidia;D_3__Bacteroidales;D_4__Muribaculaceae;D_5__unidentified;D_6__uncultured Bacteroidales bacterium	792	376	471	1125	1086	1419	692	516	1075	1248	1147	2498	0	0	0	6	0	0	609	1016	1221	1025	781	604	1410	1853	1799	1899	2126	1686	0	0	0	0
14	D_0__Bacteria;D_1__Bacteroidota;D_2__Bacteroidia;D_3__Bacteroidales;D_4__Prevotellaceae;D_5__Prevotellaceae UCG-001	247	2276	658	667	391	322	720	1693	341	1143	929	1619	0	8	1	7	0	0	500	621	1043	832	478	498	1887	722	4246	2931	1139	2469	0	0	0	0
15	D_0__Bacteria;D_1__Bacteroidota;D_2__Bacteroidia;D_3__Bacteroidales;D_4__Bacteroidaceae;D_5__Bacteroides	0	0	0	0	0	4	180	323	219	622	371	1097	0	0	0	0	0	0	0	0	0	0	0	0	4179	260	2127	12486	3007	3172	0	0	0	0
16	D_0__Bacteria;D_1__Firmicutes;D_2__Bacilli;D_3__Lactobacillales;D_4__Lactobacillaceae;D_5__Lactobacillus	3054	205	2503	509	191	578	892	269	1697	576	1640	3876	0	31	0	8	0	0	26	88	8	40	3121	2661	22	678	2444	0	26	2487	0	0	0	5
17	D_0__Bacteria;D_1__Bacteroidota;D_2__Bacteroidia;D_3__Bacteroidales;D_4__Muribaculaceae;D_5__unidentified;D_6__uncultured bacterium	222	493	492	605	663	474	442	291	193	717	271	678	0	0	0	9	0	0	1391	1354	3489	2049	982	2136	637	1256	1364	1045	619	701	0	0	0	0
18	D_0__Bacteria;D_1__Verrucomicrobiota;D_2__Verrucomicrobiae;D_3__Verrucomicrobiales;D_4__Akkermansiaceae;D_5__Akkermansia;D_6__Akkermansia muciniphila	1	1	0	0	0	0	3337	1123	1031	0	3	8	2	0	0	0	0	0	0	0	0	0	0	0	0	11	0	1	0	0	0	6270	10153	0
19	D_0__Bacteria;D_1__Firmicutes;D_2__Clostridia;D_3__Lachnospirales;D_4__Lachnospiraceae;D_5__Roseburia	738	225	14	137	285	128	0	0	0	0	0	0	784	61	477	71	76	32	3848	12	2320	38	8614	136	0	58	543	0	0	0	0	0	3	0
20	D_0__Bacteria;D_1__Firmicutes;D_2__Bacilli;D_3__Lactobacillales;D_4__Lactobacillaceae;D_5__Lactobacillus;D_6__Lactobacillus murinus	0	0	0	0	0	0	0	0	0	0	0	0	1321	856	924	1745	2488	823	0	0	0	0	0	0	0	0	0	0	0	0	3742	370	2732	3040
21	D_0__Bacteria;D_1__Firmicutes;D_2__Clostridia;D_3__Lachnospirales;D_4__Lachnospiraceae;D_5__Lachnospiraceae NK4A136 group	230	1565	44	27	42	116	16	11	8	4	6	29	536	39	207	170	156	6	1651	15	1580	157	2314	115	4643	383	834	1944	300	61	500	40	210	16
22	D_0__Bacteria;D_1__Firmicutes;D_2__Bacilli;D_3__Erysipelotrichales;D_4__Erysipelotrichaceae;D_5__Turicibacter;D_6__uncultured bacterium	0	3	0	0	0	0	1842	782	2629	4575	3006	3004	0	0	0	0	0	0	0	0	0	0	0	0	0	0	17	0	0	0	0	0	0	0
23	D_0__Bacteria;D_1__Firmicutes;D_2__Bacilli;D_3__Lactobacillales;D_4__Lactobacillaceae;D_5__Lactobacillus	669	53	557	130	48	139	602	244	1356	539	1530	3427	0	0	0	5	0	0	0	12	0	14	737	625	9	683	1603	0	0	2187	0	2	0	0
24	D_0__Bacteria;D_1__Bacteroidota;D_2__Bacteroidia;D_3__Bacteroidales;D_4__Muribaculaceae;D_5__unidentified;D_6__uncultured Bacteroidales bacterium	930	683	1408	1800	2030	1495	91	77	46	78	43	83	0	0	0	6	0	0	451	846	843	1036	458	871	53	57	188	57	88	72	0	0	0	0
25	D_0__Bacteria;D_1__Bacteroidota;D_2__Bacteroidia;D_3__Bacteroidales;D_4__Muribaculaceae;D_5__unidentified;D_6__uncultured bacterium	0	0	0	0	0	0	393	289	554	533	521	678	0	0	0	0	0	0	0	0	0	0	0	0	1386	3542	1527	1467	831	1788	0	0	0	0
26	D_0__Bacteria;D_1__Bacteroidota;D_2__Bacteroidia;D_3__Bacteroidales;D_4__Muribaculaceae;D_5__Muribaculum	1417	734	1573	977	2027	1095	117	81	88	61	47	81	0	0	0	3	0	0	292	490	335	919	481	609	217	234	214	210	77	87	0	0	0	0
27	D_0__Bacteria;D_1__Bacteroidota;D_2__Bacteroidia;D_3__Bacteroidales;D_4__Bacteroidaceae;D_5__Bacteroides;D_6__Bacteroides caccae	0	1	0	0	6	0	12	0	7	2	0	16	1375	2362	724	503	615	1556	3	0	0	0	0	0	10	0	0	0	0	5	1614	876	1345	759
28	D_0__Bacteria;D_1__Bacteroidota;D_2__Bacteroidia;D_3__Bacteroidales;D_4__Muribaculaceae;D_5__unidentified;D_6__uncultured bacterium	0	0	0	0	0	0	703	521	669	934	733	1741	0	0	0	0	0	0	0	1	0	0	0	0	405	901	1073	934	1405	1379	0	0	0	0
29	D_0__Bacteria;D_1__Firmicutes;D_2__Clostridia;D_3__Peptococcales;D_4__Peptococcaceae;D_5__uncultured;D_6__unidentified	2	0	3	0	0	0	0	0	0	0	0	0	733	897	458	1899	645	2307	0	0	0	0	0	0	0	0	0	0	0	0	1081	744	1288	897
30	D_0__Bacteria;D_1__Firmicutes;D_2__Clostridia;D_3__Lachnospirales;D_4__Lachnospiraceae;D_5__Marvinbryantia;D_6__Clostridiales bacterium CIEAF 012	128	349	369	651	360	420	94	200	56	211	62	224	386	1032	331	490	306	330	156	482	334	423	151	315	169	173	932	431	241	178	311	19	15	351
31	D_0__Bacteria;D_1__Firmicutes;D_2__Clostridia;D_3__Oscillospirales;D_4__Oscillospiraceae;D_5__Oscillibacter	396	622	30	195	135	179	48	25	22	12	20	294	310	158	47	237	150	100	667	3	547	34	1071	154	2792	158	162	321	241	30	503	52	395	118
32	D_0__Bacteria;D_1__Bacteroidota;D_2__Bacteroidia;D_3__Bacteroidales;D_4__Bacteroidaceae;D_5__Bacteroides;D_6__Bacteroides sartorii	0	0	0	0	0	0	192	445	157	270	236	514	0	0	0	0	0	0	0	0	0	0	0	0	1708	182	1553	2489	681	1675	0	0	0	0
33	D_0__Bacteria;D_1__Firmicutes;D_2__Clostridia;D_3__Clostridia UCG-014;D_4__unidentified;D_5__unidentified;D_6__unidentified	0	0	0	1	206	0	864	1529	261	339	454	355	0	0	197	0	0	0	0	0	0	0	0	0	195	5210	366	4	0	15	0	0	0	0
34	D_0__Bacteria;D_1__Bacteroidota;D_2__Bacteroidia;D_3__Bacteroidales;D_4__Muribaculaceae;D_5__unidentified;D_6__uncultured bacterium	0	0	0	0	0	0	1443	1126	1937	484	214	431	0	0	0	0	0	0	0	0	0	0	0	0	79	2998	104	100	363	439	0	0	0	0
35	D_0__Bacteria;D_1__Firmicutes;D_2__Clostridia;D_3__Oscillospirales;D_4__Ruminococcaceae;D_5__Incertae Sedis;D_6__uncultured bacterium	175	419	20	176	42	129	12	0	8	0	0	0	195	1169	5421	556	53	576	0	0	0	0	0	0	0	8	0	0	0	0	63	6	623	3
36	D_0__Bacteria;D_1__Bacteroidota;D_2__Bacteroidia;D_3__Bacteroidales;D_4__Muribaculaceae;D_5__unidentified;D_6__uncultured bacterium	547	46	655	0	1026	446	559	397	542	505	397	969	0	0	0	0	0	0	153	11	240	327	121	74	406	898	514	122	315	373	0	0	0	0
37	D_0__Bacteria;D_1__Firmicutes;D_2__Clostridia;D_3__Lachnospirales;D_4__Lachnospiraceae;D_5__Lachnospiraceae NK4A136 group;D_6__uncultured bacterium	1690	27	302	886	5	1773	5	0	5	9	0	35	13	10	29	23	13	15	835	16	639	10	0	85	1077	173	215	307	373	17	23	0	21	0
38	D_0__Bacteria;D_1__Firmicutes;D_2__Clostridia;D_3__Oscillospirales;D_4__[Eubacterium] coprostanoligenes group;D_5__unidentified	559	631	467	619	919	886	440	175	223	294	154	359	27	175	4	98	38	40	0	0	0	0	0	0	344	455	616	415	288	379	0	0	0	0
39	D_0__Bacteria;D_1__Firmicutes;D_2__Clostridia;D_3__Lachnospirales;D_4__Lachnospiraceae;D_5__Lachnospiraceae NK4A136 group	455	1632	186	400	693	2322	9	0	12	15	0	20	0	61	5	51	82	82	8	0	0	0	0	0	8	9	0	1211	18	37	10	88	488	40
40	D_0__Bacteria;D_1__Firmicutes;D_2__Clostridia;D_3__Lachnospirales;D_4__Lachnospiraceae;D_5__Lachnospiraceae NK4A136 group	0	0	0	0	0	1	65	95	17	104	55	96	366	27	949	170	143	18	0	0	0	0	0	0	2	124	8	52	260	56	2208	381	2047	563
41	D_0__Bacteria;D_1__Firmicutes;D_2__Clostridia;D_3__Lachnospirales;D_4__Lachnospiraceae	29	101	4	8	48	131	30	18	16	13	8	126	395	102	356	35	39	55	227	8	304	14	823	48	1374	169	140	793	479	36	678	81	959	92
42	D_0__Bacteria;D_1__Bacteroidota;D_2__Bacteroidia;D_3__Bacteroidales;D_4__Rikenellaceae;D_5__Alistipes;D_6__uncultured bacterium	3	0	0	0	0	0	518	287	810	1435	656	2246	0	0	0	0	0	0	0	0	0	0	0	0	0	9	5	838	664	242	0	0	0	0
43	D_0__Bacteria;D_1__Bacteroidota;D_2__Bacteroidia;D_3__Bacteroidales;D_4__Muribaculaceae;D_5__unidentified;D_6__uncultured bacterium	0	0	0	0	0	0	488	466	473	617	469	983	0	0	1	0	0	0	0	0	0	0	0	0	443	982	601	1085	429	456	0	0	0	0
44	D_0__Bacteria;D_1__Firmicutes;D_2__Clostridia;D_3__Lachnospirales;D_4__Lachnospiraceae;D_5__Lachnospiraceae NK4A136 group;D_6__uncultured bacterium	0	0	0	0	3	0	193	209	114	138	124	773	15	9	37	0	89	1	0	0	0	0	0	0	0	0	0	2512	1098	58	557	144	820	17
45	D_0__Bacteria;D_1__Firmicutes;D_2__Clostridia;D_3__Lachnospirales;D_4__Lachnospiraceae;D_5__Lachnospiraceae NK4A136 group;D_6__uncultured bacterium	0	4	0	0	0	0	7	38	6	11	7	90	568	48	441	9	171	137	0	0	0	0	0	0	2654	131	55	737	1040	49	97	81	303	25
46	D_0__Bacteria;D_1__Bacteroidota;D_2__Bacteroidia;D_3__Bacteroidales;D_4__Muribaculaceae;D_5__unidentified;D_6__uncultured bacterium	0	0	0	0	0	0	347	267	440	515	440	677	0	0	0	0	0	0	0	1	0	0	0	0	423	1244	568	641	275	769	0	0	0	0
47	D_0__Bacteria;D_1__Firmicutes;D_2__Clostridia;D_3__Lachnospirales;D_4__Lachnospiraceae;D_5__Roseburia;D_6__Eubacterium sp. 14-2	0	0	0	0	0	0	5	0	2	0	0	0	4720	69	419	40	1028	21	0	0	0	0	0	0	0	0	0	0	0	0	9	1	4	2
48	D_0__Bacteria;D_1__Firmicutes;D_2__Clostridia;D_3__Lachnospirales;D_4__Lachnospiraceae;D_5__Lachnospiraceae NK4A136 group;D_6__Clostridiales bacterium CIEAF 020	658	166	264	175	571	723	0	5	14	14	5	177	30	0	1	10	14	0	647	26	1016	52	978	381	71	90	93	12	18	0	2	1	3	0
49	D_0__Bacteria;D_1__Firmicutes;D_2__Clostridia;D_3__Lachnospirales;D_4__Lachnospiraceae	33	304	15	82	36	59	17	18	40	47	16	487	437	176	227	73	118	213	1125	49	678	51	494	81	65	51	140	317	255	32	75	7	37	219
50	D_0__Bacteria;D_1__Firmicutes;D_2__Clostridia;D_3__Lachnospirales;D_4__Lachnospiraceae;D_5__[Eubacterium] xylanophilum group;D_6__uncultured bacterium	369	353	149	320	169	934	48	24	16	76	45	104	0	0	0	0	0	0	210	49	235	74	111	226	14	50	39	1620	662	150	0	0	0	0
51	D_0__Bacteria;D_1__Firmicutes;D_2__Clostridia;D_3__Clostridiales;D_4__Clostridiaceae;D_5__Clostridium sensu stricto 1	2	0	0	0	0	0	1070	78	1021	1680	1097	953	0	0	0	0	0	0	0	0	0	0	0	0	0	16	3	0	0	0	0	0	0	0
52	D_0__Bacteria;D_1__Bacteroidota;D_2__Bacteroidia;D_3__Bacteroidales;D_4__Muribaculaceae;D_5__unidentified;D_6__uncultured bacterium	0	0	0	0	0	0	374	266	388	548	399	827	0	0	0	0	0	0	0	0	0	0	0	0	203	441	504	468	742	737	0	0	0	0
53	D_0__Bacteria;D_1__Firmicutes;D_2__Clostridia;D_3__Lachnospirales;D_4__Lachnospiraceae;D_5__Lachnospiraceae NK4A136 group	592	1617	30	233	481	87	177	214	193	123	92	1589	23	91	11	38	24	13	0	0	0	0	0	0	0	12	0	0	0	2	176	0	0	56
54	D_0__Bacteria;D_1__Bacteroidota;D_2__Bacteroidia;D_3__Bacteroidales;D_4__Muribaculaceae;D_5__unidentified;D_6__uncultured bacterium	0	0	0	0	0	0	348	272	390	515	363	881	0	0	0	0	0	0	0	3	0	0	0	0	170	490	491	442	722	732	0	0	0	0
55	D_0__Bacteria;D_1__Firmicutes;D_2__Bacilli;D_3__Lactobacillales;D_4__Lactobacillaceae;D_5__Lactobacillus	0	0	0	0	0	0	261	106	544	278	714	1641	0	0	0	0	0	0	0	0	0	0	0	0	0	331	677	0	0	1240	0	0	0	0
56	D_0__Bacteria;D_1__Deferribacterota;D_2__Deferribacteres;D_3__Deferribacterales;D_4__Deferribacteraceae;D_5__Mucispirillum;D_6__Mucispirillum schaedleri	0	0	0	0	0	0	19	28	12	27	17	239	1541	84	1435	55	275	86	0	0	0	3	0	0	1013	267	32	61	114	22	66	7	170	162
57	D_0__Bacteria;D_1__Firmicutes;D_2__Bacilli;D_3__Lactobacillales;D_4__Lactobacillaceae;D_5__Lactobacillus	0	0	0	0	0	0	302	99	633	205	666	1665	0	0	0	0	0	0	0	0	0	0	0	0	0	317	692	0	0	1107	0	0	0	0
58	D_0__Bacteria;D_1__Firmicutes;D_2__Clostridia;D_3__Lachnospirales;D_4__Lachnospiraceae;D_5__uncultured	23	152	8	88	7	17	0	2	6	3	9	294	6	6	9	3	2	0	863	47	809	123	2208	671	2	14	106	28	118	0	0	0	1	0
59	D_0__Bacteria;D_1__Firmicutes;D_2__Clostridia;D_3__Lachnospirales;D_4__Lachnospiraceae;D_5__Blautia	696	264	92	317	87	576	7	2	14	34	27	490	52	39	21	8	13	10	216	2	148	22	245	35	17	151	31	210	1522	25	9	0	9	20
60	D_0__Bacteria;D_1__Firmicutes;D_2__Clostridia;D_3__Lachnospirales;D_4__Lachnospiraceae	0	0	0	0	0	1	57	162	88	231	246	1038	1217	108	229	42	218	341	0	0	0	0	0	0	9	66	6	54	750	9	73	21	379	16
61	D_0__Bacteria;D_1__Firmicutes;D_2__Clostridia;D_3__Lachnospirales;D_4__Lachnospiraceae	0	0	0	0	0	0	0	0	0	0	0	0	21	3739	483	0	0	909	0	0	0	0	0	0	0	0	0	0	0	0	0	192	0	0
62	D_0__Bacteria;D_1__Firmicutes;D_2__Clostridia;D_3__Lachnospirales;D_4__Lachnospiraceae;D_5__Blautia;D_6__Lachnospiraceae bacterium 28-4	32	66	122	20	84	0	0	0	5	0	0	53	252	109	3	22	32	9	470	5	1204	112	2164	234	0	26	86	2	8	0	0	0	0	0
63	D_0__Bacteria;D_1__Bacteroidota;D_2__Bacteroidia;D_3__Bacteroidales;D_4__Tannerellaceae;D_5__Parabacteroides	0	0	0	0	0	0	137	399	84	171	183	164	0	0	0	0	0	0	0	0	0	0	0	0	1324	226	949	984	57	388	0	0	0	0
64	D_0__Bacteria;D_1__Bacteroidota;D_2__Bacteroidia;D_3__Bacteroidales;D_4__Muribaculaceae;D_5__unidentified;D_6__uncultured bacterium	0	0	0	0	0	0	355	307	305	400	352	671	0	0	0	0	0	0	0	0	0	0	0	0	282	586	427	707	308	299	0	0	0	0
65	D_0__Bacteria;D_1__Firmicutes;D_2__Clostridia;D_3__Lachnospirales;D_4__Lachnospiraceae;D_5__A2	114	529	16	55	7	225	0	0	77	156	50	829	0	0	0	0	0	0	2023	0	322	33	0	22	0	207	240	55	0	0	0	0	0	0
66	D_0__Bacteria;D_1__Firmicutes;D_2__Clostridia;D_3__Lachnospirales;D_4__Lachnospiraceae;D_5__Lachnospiraceae UCG-006;D_6__uncultured bacterium	0	0	0	0	0	0	83	9	64	108	50	318	163	66	260	74	50	172	0	0	0	0	0	0	941	276	112	238	520	36	667	197	455	64
67	D_0__Bacteria;D_1__Firmicutes;D_2__Clostridia;D_3__Lachnospirales;D_4__Lachnospiraceae;D_5__Lachnospiraceae NK4A136 group	0	7	0	3	0	0	0	2	0	0	0	11	0	0	0	0	0	0	9	0	10	0	15	0	2950	243	350	1203	16	34	0	0	0	0
68	D_0__Bacteria;D_1__Bacteroidota;D_2__Bacteroidia;D_3__Bacteroidales;D_4__Rikenellaceae;D_5__Alistipes;D_6__uncultured bacterium	93	705	79	556	197	218	61	159	38	57	39	88	0	0	0	0	0	0	206	118	293	382	349	489	123	82	139	121	29	92	0	0	0	0
69	D_0__Bacteria;D_1__Firmicutes;D_2__Clostridia;D_3__Lachnospirales;D_4__Lachnospiraceae;D_5__Lachnospiraceae NK4A136 group	0	0	0	0	0	0	0	0	0	0	3	11	0	7	12	0	21	0	0	0	0	0	0	0	2700	261	350	1209	24	26	8	0	10	0
70	D_0__Bacteria;D_1__Firmicutes;D_2__Clostridia;D_3__Lachnospirales;D_4__Lachnospiraceae;D_5__Roseburia;D_6__uncultured bacterium	223	495	170	123	43	126	31	39	34	46	7	93	84	19	65	43	144	387	239	8	0	41	0	51	1302	51	181	206	257	50	0	4	20	0
71	D_0__Bacteria;D_1__Firmicutes;D_2__Clostridia;D_3__Lachnospirales;D_4__Lachnospiraceae;D_5__Roseburia;D_6__uncultured bacterium	330	373	120	117	100	156	6	0	0	0	1	0	1814	300	118	236	309	134	0	0	0	10	0	12	2	0	0	0	4	0	36	43	136	9
72	D_0__Bacteria;D_1__Firmicutes;D_2__Clostridia;D_3__Clostridia UCG-014;D_4__unidentified;D_5__unidentified	8	122	206	44	23	15	409	443	69	119	16	269	84	21	65	99	53	48	0	2	0	0	0	0	74	64	1274	191	66	37	336	1	123	22
73	D_0__Bacteria;D_1__Firmicutes;D_2__Clostridia;D_3__Lachnospirales;D_4__Lachnospiraceae;D_5__Lachnospiraceae UCG-006;D_6__uncultured bacterium	1	0	0	1	0	0	224	0	116	176	112	451	21	41	50	5	17	20	0	0	0	0	0	0	2177	502	4	66	0	109	0	5	0	11
74	D_0__Bacteria;D_1__Firmicutes;D_2__Clostridia;D_3__Lachnospirales;D_4__Lachnospiraceae;D_5__[Eubacterium] xylanophilum group;D_6__uncultured bacterium	409	375	65	240	162	616	11	28	6	0	6	192	0	33	36	14	0	12	306	18	226	42	242	54	8	21	67	221	532	35	18	10	2	94
75	D_0__Bacteria;D_1__Bacteroidota;D_2__Bacteroidia;D_3__Bacteroidales;D_4__Rikenellaceae;D_5__Alistipes;D_6__uncultured bacterium	80	654	80	484	178	206	46	55	37	45	25	87	0	0	0	3	0	0	172	117	274	351	244	387	91	63	135	107	31	49	0	0	0	0
76	D_0__Bacteria;D_1__Firmicutes;D_2__Bacilli;D_3__Lactobacillales;D_4__Lactobacillaceae;D_5__Lactobacillus	692	60	601	133	51	164	82	7	171	12	72	114	0	0	0	5	0	0	5	14	0	13	803	692	0	13	279	0	1	0	2	0	0	0
77	D_0__Bacteria;D_1__Firmicutes;D_2__Clostridia;D_3__Lachnospirales;D_4__Lachnospiraceae;D_5__uncultured;D_6__uncultured bacterium	2	0	0	0	0	0	18	23	28	16	16	146	570	113	457	234	134	173	0	0	0	0	0	0	768	124	105	264	388	33	154	33	150	29
78	D_0__Bacteria;D_1__Firmicutes;D_2__Clostridia;D_3__Oscillospirales;D_4__Ruminococcaceae;D_5__Incertae Sedis;D_6__uncultured bacterium	111	210	48	15	56	130	8	3	4	1	3	63	52	14	30	11	4	2	622	35	712	98	1167	164	19	8	79	61	151	11	17	3	5	7
79	D_0__Bacteria;D_1__Firmicutes;D_2__Bacilli;D_3__Lactobacillales;D_4__Lactobacillaceae;D_5__Lactobacillus;D_6__Lactobacillus murinus	18	0	0	0	19	161	0	0	0	0	0	0	0	0	0	0	0	0	291	605	807	1231	621	41	0	6	16	0	0	0	0	0	0	0
80	D_0__Bacteria;D_1__Firmicutes;D_2__Clostridia;D_3__Lachnospirales;D_4__Lachnospiraceae;D_5__Lachnoclostridium	11	5	3	0	1	13	8	4	45	56	31	144	237	35	93	78	48	44	47	0	44	8	723	47	313	186	111	499	394	110	117	87	148	2
81	D_0__Bacteria;D_1__Firmicutes;D_2__Clostridia;D_3__Lachnospirales;D_4__Lachnospiraceae	12	54	2	12	20	31	33	3	58	34	70	802	156	62	205	27	34	46	75	5	842	83	34	80	79	113	20	83	472	15	3	8	27	10
82	D_0__Bacteria;D_1__Firmicutes;D_2__Clostridia;D_3__Oscillospirales;D_4__Ruminococcaceae;D_5__Incertae Sedis;D_6__uncultured bacterium	0	0	0	0	0	0	156	150	216	219	198	381	0	2	0	0	0	0	0	0	0	0	0	0	648	297	417	321	411	140	0	0	0	0
83	D_0__Bacteria;D_1__Firmicutes;D_2__Clostridia;D_3__Lachnospirales;D_4__Lachnospiraceae;D_5__uncultured;D_6__uncultured bacterium	233	736	30	28	395	899	21	4	12	32	6	18	19	17	83	10	11	13	391	0	178	0	0	0	0	15	71	9	12	0	2	2	210	4
84	D_0__Bacteria;D_1__Bacteroidota;D_2__Bacteroidia;D_3__Bacteroidales;D_4__Muribaculaceae;D_5__unidentified;D_6__uncultured Muribaculaceae bacterium	0	0	0	0	0	0	120	96	177	217	174	405	0	0	0	0	0	0	0	0	0	0	0	0	189	330	316	488	261	359	0	0	0	0
85	D_0__Bacteria;D_1__Firmicutes;D_2__Clostridia;D_3__Lachnospirales;D_4__Lachnospiraceae;D_5__Roseburia	505	388	32	126	225	295	0	0	10	5	3	11	323	197	154	41	161	259	0	0	0	0	0	0	0	10	16	60	57	0	84	42	63	49
86	D_0__Bacteria;D_1__Firmicutes;D_2__Clostridia;D_3__Oscillospirales;D_4__Oscillospiraceae;D_5__Colidextribacter;D_6__uncultured bacterium	45	133	74	69	87	34	132	78	67	132	51	166	26	204	39	61	97	123	23	29	88	58	26	128	112	112	241	200	142	74	51	41	96	74
87	D_0__Bacteria;D_1__Firmicutes;D_2__Clostridia;D_3__Lachnospirales;D_4__Lachnospiraceae	0	0	0	0	0	0	0	1	12	20	7	291	0	6	0	0	0	26	0	0	0	0	0	0	0	28	0	0	411	24	1076	153	668	373
88	D_0__Bacteria;D_1__Firmicutes;D_2__Clostridia;D_3__Oscillospirales;D_4__Oscillospiraceae;D_5__uncultured	21	61	16	25	9	57	41	20	31	41	18	106	178	169	78	52	9	83	226	15	227	21	514	86	123	77	51	176	240	23	127	53	46	35
89	D_0__Bacteria;D_1__Firmicutes;D_2__Bacilli;D_3__Erysipelotrichales;D_4__Erysipelotrichaceae;D_5__Faecalibaculum	0	0	0	0	0	0	450	172	724	311	110	133	0	0	0	0	0	0	0	0	0	0	0	0	0	733	396	0	0	0	0	0	0	0
90	D_0__Bacteria;D_1__Proteobacteria;D_2__Gammaproteobacteria;D_3__Burkholderiales;D_4__Sutterellaceae;D_5__Parasutterella;D_6__uncultured bacterium	0	0	0	0	0	0	312	214	297	192	276	178	0	0	0	0	0	0	0	0	0	0	0	0	350	547	395	84	83	94	0	0	0	0
91	D_0__Bacteria;D_1__Firmicutes;D_2__Clostridia;D_3__Lachnospirales;D_4__Lachnospiraceae;D_5__A2	0	0	0	0	0	1	0	0	0	0	0	0	608	665	1329	224	50	84	0	0	0	0	0	0	2	0	0	0	0	0	4	9	0	12
92	D_0__Bacteria;D_1__Firmicutes;D_2__Clostridia;D_3__Lachnospirales;D_4__Lachnospiraceae;D_5__Lachnospiraceae UCG-001;D_6__uncultured bacterium	0	0	0	0	0	0	0	0	0	4	9	0	0	396	0	36	7	11	0	0	0	0	0	0	2030	177	91	0	0	203	0	0	0	0
93	D_0__Bacteria;D_1__Firmicutes;D_2__Clostridia;D_3__Lachnospirales;D_4__Lachnospiraceae;D_5__Lachnospiraceae UCG-006;D_6__uncultured bacterium	43	99	2	17	26	72	0	0	0	0	0	0	509	234	525	61	5	380	109	13	161	19	547	72	0	0	22	3	0	0	7	0	24	0
94	D_0__Bacteria;D_1__Firmicutes;D_2__Clostridia;D_3__Clostridia UCG-014;D_4__unidentified;D_5__unidentified	14	202	61	19	40	2	582	808	74	468	100	41	0	0	0	0	0	0	0	0	0	0	0	0	98	108	93	6	46	61	0	0	0	0
95	D_0__Bacteria;D_1__Firmicutes;D_2__Clostridia;D_3__Lachnospirales;D_4__Lachnospiraceae;D_5__Lachnospiraceae NK4A136 group;D_6__uncultured bacterium	0	0	0	0	0	0	0	0	0	0	0	0	514	3	818	940	68	331	0	0	0	0	0	0	0	0	0	0	5	0	0	0	0	67
96	D_0__Bacteria;D_1__Firmicutes;D_2__Clostridia;D_3__Lachnospirales;D_4__Lachnospiraceae;D_5__Lachnospiraceae NK4A136 group;D_6__Lachnospiraceae bacterium COE1	14	124	0	5	44	0	0	7	18	27	43	241	76	47	228	135	178	4	144	1	141	1	385	19	0	13	22	381	90	7	117	28	57	108
97	D_0__Bacteria;D_1__Firmicutes;D_2__Clostridia;D_3__Lachnospirales;D_4__Lachnospiraceae;D_5__uncultured;D_6__Clostridium sp. Culture-54	151	173	56	129	77	337	0	1	0	0	2	5	3	6	5	0	1	0	608	7	570	37	220	75	13	12	85	14	14	0	0	0	2	5
98	D_0__Bacteria;D_1__Firmicutes;D_2__Bacilli;D_3__RF39;D_4__unidentified;D_5__unidentified	28	16	23	14	20	30	262	211	165	166	173	355	5	0	129	49	199	0	0	0	0	0	0	0	0	0	4	317	124	132	0	34	86	56
99	D_0__Bacteria;D_1__Desulfobacterota;D_2__Desulfovibrionia;D_3__Desulfovibrionales;D_4__Desulfovibrionaceae;D_5__uncultured;D_6__uncultured bacterium	0	0	0	0	0	0	33	26	13	4	12	26	0	0	0	0	0	0	0	0	0	0	0	0	1436	21	335	346	268	75	0	0	0	0
100	D_0__Bacteria;D_1__Firmicutes;D_2__Clostridia;D_3__Oscillospirales;D_4__Ruminococcaceae;D_5__Anaerotruncus;D_6__uncultured bacterium	14	78	11	16	71	164	35	27	5	2	0	73	356	44	141	90	71	19	101	0	70	0	114	5	459	109	126	247	23	42	28	9	22	13
101	D_0__Bacteria;D_1__Firmicutes;D_2__Clostridia;D_3__Lachnospirales;D_4__Lachnospiraceae;D_5__Lachnospiraceae NK4A136 group	173	651	59	91	209	638	0	3	0	0	2	18	0	18	0	9	17	0	0	0	0	0	0	0	0	0	11	460	8	16	0	22	83	8
102	D_0__Bacteria;D_1__Firmicutes;D_2__Bacilli;D_3__Lactobacillales;D_4__Lactobacillaceae;D_5__Lactobacillus;D_6__Lactobacillus murinus	0	0	0	0	0	0	373	1515	224	63	25	0	0	0	0	0	0	0	0	0	0	0	0	0	168	20	0	46	0	0	0	0	0	0
103	D_0__Bacteria;D_1__Bacteroidota;D_2__Bacteroidia;D_3__Bacteroidales;D_4__Muribaculaceae;D_5__unidentified;D_6__uncultured bacterium	0	0	0	0	0	0	120	124	97	121	85	176	0	0	0	0	0	0	0	0	0	0	0	0	200	219	304	463	253	269	0	0	0	0
104	D_0__Bacteria;D_1__Firmicutes;D_2__Clostridia;D_3__Lachnospirales;D_4__Lachnospiraceae;D_5__Roseburia;D_6__uncultured bacterium	483	356	46	169	227	797	0	0	0	0	0	0	37	5	3	10	10	7	0	0	0	23	0	0	0	0	0	0	0	0	101	7	105	0
105	D_0__Bacteria;D_1__Firmicutes;D_2__Clostridia;D_3__Lachnospirales;D_4__Lachnospiraceae	0	0	0	0	0	0	0	0	0	0	0	0	235	279	232	295	504	142	0	0	0	0	0	0	0	12	0	0	0	1	305	0	369	0
106	D_0__Bacteria;D_1__Firmicutes;D_2__Clostridia;D_3__Lachnospirales;D_4__Lachnospiraceae;D_5__Lachnospiraceae NK4A136 group;D_6__uncultured Clostridiales bacterium	0	0	0	0	0	0	5	0	0	0	0	0	126	1438	348	5	347	6	0	0	0	0	0	0	0	0	0	0	0	0	0	0	2	0
107	D_0__Bacteria;D_1__Firmicutes;D_2__Bacilli;D_3__Erysipelotrichales;D_4__Erysipelotrichaceae;D_5__unidentified;D_6__uncultured bacterium	32	173	65	172	71	118	15	14	0	5	1	9	104	41	102	26	62	32	23	63	127	20	27	112	36	7	73	74	29	32	115	228	121	119
108	D_0__Bacteria;D_1__Firmicutes;D_2__Clostridia;D_3__Clostridiales;D_4__Clostridiaceae;D_5__Candidatus Arthromitus	29	12	26	20	10	15	0	0	0	0	0	0	134	380	69	864	207	156	5	1	11	4	0	0	0	0	0	3	3	0	67	74	73	73
109	D_0__Bacteria;D_1__Firmicutes;D_2__Clostridia;D_3__Oscillospirales;D_4__Oscillospiraceae;D_5__uncultured;D_6__uncultured bacterium	50	78	26	42	25	71	14	7	19	9	12	142	353	285	176	52	169	130	0	0	0	0	0	0	8	16	6	0	30	4	183	45	142	141
110	D_0__Bacteria;D_1__Firmicutes;D_2__Clostridia;D_3__Lachnospirales;D_4__Lachnospiraceae;D_5__A2	0	0	0	0	0	0	0	0	0	0	0	0	230	502	806	241	55	81	0	0	0	0	0	0	0	0	0	0	0	0	12	121	75	98
111	D_0__Bacteria;D_1__Bacteroidota;D_2__Bacteroidia;D_3__Bacteroidales;D_4__Muribaculaceae;D_5__unidentified;D_6__uncultured bacterium	0	0	0	0	0	0	170	131	189	164	130	305	0	0	0	0	0	0	0	0	0	0	0	0	148	276	178	30	107	122	0	0	0	0
112	D_0__Bacteria;D_1__Firmicutes;D_2__Clostridia;D_3__Lachnospirales;D_4__Lachnospiraceae;D_5__Lachnospiraceae NK4A136 group	4	0	0	0	0	0	0	0	4	0	0	0	310	0	621	667	53	234	0	0	0	0	0	0	0	0	0	0	0	0	0	0	0	54
113	D_0__Bacteria;D_1__Firmicutes;D_2__Clostridia;D_3__Lachnospirales;D_4__Lachnospiraceae;D_5__uncultured;D_6__uncultured bacterium	35	29	5	24	22	31	11	0	2	20	5	22	403	78	318	262	105	140	21	0	19	21	136	3	1	34	7	18	7	0	9	30	99	8
114	D_0__Bacteria;D_1__Bacteroidota;D_2__Bacteroidia;D_3__Bacteroidales;D_4__Muribaculaceae;D_5__unidentified;D_6__uncultured Bacteroidales bacterium	92	94	122	389	216	0	0	0	0	25	0	36	0	0	0	0	0	0	0	69	111	118	60	142	51	0	104	214	0	72	0	0	0	0
115	D_0__Bacteria;D_1__Firmicutes;D_2__Clostridia;D_3__Lachnospirales;D_4__Lachnospiraceae;D_5__Lachnospiraceae FCS020 group;D_6__mouse gut metagenome	227	173	53	100	41	249	0	0	0	0	0	5	76	2	31	13	0	17	231	4	201	11	409	28	0	3	35	1	0	0	0	0	0	0
116	D_0__Bacteria;D_1__Firmicutes;D_2__Clostridia;D_3__Lachnospirales;D_4__Lachnospiraceae	174	287	6	24	25	119	11	2	10	11	13	184	26	5	22	6	7	4	19	0	4	0	12	0	119	23	14	331	293	19	60	1	46	2
117	D_0__Bacteria;D_1__Firmicutes;D_2__Clostridia;D_3__Oscillospirales;D_4__Oscillospiraceae;D_5__Oscillibacter;D_6__uncultured bacterium	101	382	49	132	178	173	0	3	2	0	0	6	47	70	30	157	52	39	95	2	94	0	33	52	0	1	8	4	4	4	46	22	56	31
118	D_0__Bacteria;D_1__Firmicutes;D_2__Clostridia;D_3__Lachnospirales;D_4__Lachnospiraceae;D_5__Marvinbryantia;D_6__uncultured bacterium	0	0	0	0	0	0	28	103	0	0	0	37	14	37	3	411	10	101	0	0	0	0	0	0	20	7	191	212	402	83	67	0	2	117
119	D_0__Bacteria;D_1__Firmicutes;D_2__Clostridia;D_3__Clostridia UCG-014;D_4__unidentified;D_5__unidentified;D_6__uncultured bacterium	57	205	65	65	71	165	5	1	11	146	5	127	16	43	36	10	14	52	14	0	0	0	0	0	3	162	9	377	35	31	19	55	17	22
120	D_0__Bacteria;D_1__Firmicutes;D_2__Clostridia;D_3__Lachnospirales;D_4__Lachnospiraceae;D_5__Lachnospiraceae NK4A136 group;D_6__uncultured bacterium	34	515	0	55	39	0	26	58	100	46	24	247	0	0	0	0	0	0	279	25	49	0	0	0	92	101	31	14	12	5	0	0	0	0
121	D_0__Bacteria;D_1__Firmicutes;D_2__Clostridia;D_3__Oscillospirales;D_4__Oscillospiraceae;D_5__uncultured	13	38	7	19	36	41	17	60	14	69	7	36	140	80	136	20	63	51	9	1	36	4	105	12	73	7	65	163	281	6	47	3	44	23
122	D_0__Bacteria;D_1__Desulfobacterota;D_2__Desulfovibrionia;D_3__Desulfovibrionales;D_4__Desulfovibrionaceae;D_5__Desulfovibrio;D_6__uncultured bacterium	0	0	0	0	0	0	59	26	76	64	66	691	0	0	0	0	0	0	0	0	0	0	0	0	264	365	34	13	43	23	0	0	0	0
123	D_0__Bacteria;D_1__Firmicutes;D_2__Clostridia;D_3__Clostridia UCG-014;D_4__unidentified;D_5__unidentified	286	233	264	159	92	472	49	0	17	0	26	0	0	0	0	4	18	6	0	0	0	0	0	0	0	0	0	0	0	0	0	55	34	0
124	D_0__Bacteria;D_1__Firmicutes;D_2__Clostridia;D_3__Clostridia UCG-014;D_4__unidentified;D_5__unidentified	0	0	0	0	0	1	0	0	0	0	0	0	11	0	1116	0	0	123	0	0	0	0	0	0	0	0	0	0	0	0	8	298	119	37
125	D_0__Bacteria;D_1__Firmicutes;D_2__Bacilli;D_3__Erysipelotrichales;D_4__Erysipelatoclostridiaceae;D_5__Erysipelatoclostridium	0	0	0	0	0	0	22	19	0	6	7	24	23	85	39	31	32	133	0	0	0	0	0	0	328	55	265	75	79	47	185	99	76	77
126	D_0__Bacteria;D_1__Firmicutes;D_2__Clostridia;D_3__Clostridia UCG-014;D_4__unidentified;D_5__unidentified	80	106	60	233	58	169	19	49	7	23	13	29	15	241	92	9	0	18	8	70	57	62	13	70	0	18	25	48	25	11	25	0	0	0
127	D_0__Bacteria;D_1__Firmicutes;D_2__Clostridia;D_3__Lachnospirales;D_4__Lachnospiraceae;D_5__Lachnospiraceae NK4A136 group;D_6__uncultured bacterium	0	4	0	0	0	0	0	0	0	2	0	19	10	0	0	0	16	0	0	0	0	0	0	0	828	46	44	232	20	4	96	72	246	0
128	D_0__Bacteria;D_1__Firmicutes;D_2__Clostridia;D_3__Oscillospirales;D_4__Oscillospiraceae;D_5__Colidextribacter	24	37	16	32	18	57	19	10	8	13	11	83	41	124	38	17	26	41	151	5	85	10	150	36	235	32	31	86	76	8	47	7	47	16
129	D_0__Bacteria;D_1__Firmicutes;D_2__Clostridia;D_3__Clostridiales;D_4__Clostridiaceae;D_5__Clostridium sensu stricto 1;D_6__uncultured bacterium	0	0	0	0	0	0	309	18	299	510	261	223	0	0	0	0	0	0	0	0	0	0	0	0	0	0	0	0	7	0	0	0	0	0
130	D_0__Bacteria;D_1__Firmicutes;D_2__Clostridia;D_3__Lachnospirales;D_4__Lachnospiraceae;D_5__uncultured;D_6__uncultured bacterium	93	113	28	43	7	53	0	0	0	0	0	4	123	238	190	19	94	59	68	2	31	21	212	16	0	4	9	0	0	0	11	17	145	17
131	D_0__Bacteria;D_1__Firmicutes;D_2__Clostridia;D_3__Lachnospirales;D_4__Lachnospiraceae	0	0	0	0	0	0	20	0	19	6	7	12	44	22	39	86	37	87	0	0	0	0	0	0	704	177	210	0	75	14	0	4	23	0
132	D_0__Bacteria;D_1__Firmicutes;D_2__Clostridia;D_3__Lachnospirales;D_4__Lachnospiraceae;D_5__Lachnospiraceae NK4A136 group	94	503	72	76	187	38	0	0	0	2	0	17	0	17	0	15	20	0	0	0	0	0	0	0	0	0	0	364	6	15	5	29	106	12
133	D_0__Bacteria;D_1__Firmicutes;D_2__Clostridia;D_3__Oscillospirales;D_4__Oscillospiraceae;D_5__uncultured;D_6__uncultured bacterium	27	110	26	57	34	8	7	9	3	12	9	123	86	69	140	29	64	81	44	2	88	5	128	16	8	31	13	31	45	7	64	46	76	74
134	D_0__Bacteria;D_1__Firmicutes;D_2__Clostridia;D_3__Lachnospirales;D_4__Lachnospiraceae;D_5__Roseburia;D_6__uncultured bacterium	73	145	22	30	8	18	0	0	0	0	0	0	57	111	57	91	134	17	86	4	88	12	515	9	0	0	12	6	19	0	33	0	0	2
135	D_0__Bacteria;D_1__Firmicutes;D_2__Clostridia;D_3__Lachnospirales;D_4__Lachnospiraceae;D_5__Lachnospiraceae NK4A136 group;D_6__uncultured bacterium	35	47	0	3	23	193	51	39	104	4	15	8	15	28	535	2	20	13	80	0	25	0	180	7	0	42	15	6	18	23	8	0	0	0
136	D_0__Bacteria;D_1__Firmicutes;D_2__Bacilli;D_3__Erysipelotrichales;D_4__Erysipelotrichaceae;D_5__uncultured	146	1	31	4	71	87	0	0	0	0	0	29	87	64	51	0	83	283	0	0	0	6	2	0	400	65	41	0	0	8	29	5	22	2
137	D_0__Bacteria;D_1__Firmicutes;D_2__Clostridia;D_3__Lachnospirales;D_4__Lachnospiraceae;D_5__Blautia;D_6__unidentified	11	46	1	19	17	9	9	27	8	4	2	251	22	7	19	0	8	2	0	0	19	1	14	0	566	5	39	278	112	4	0	4	6	1
138	D_0__Bacteria;D_1__Firmicutes;D_2__Clostridia;D_3__Clostridia UCG-014;D_4__unidentified;D_5__unidentified;D_6__uncultured bacterium	0	0	0	0	0	0	113	105	40	83	291	255	17	66	91	15	286	63	0	0	0	0	0	0	0	0	0	0	0	0	14	6	0	59
139	D_0__Bacteria;D_1__Firmicutes;D_2__Clostridia;D_3__Lachnospirales;D_4__Lachnospiraceae;D_5__uncultured	63	159	55	126	8	90	0	0	0	0	0	6	0	36	2	11	10	21	186	3	176	21	382	19	0	0	28	0	0	0	67	10	22	0
140	D_0__Bacteria;D_1__Firmicutes;D_2__Clostridia;D_3__Lachnospirales;D_4__Lachnospiraceae;D_5__uncultured;D_6__unidentified	48	126	16	52	52	65	8	17	6	11	9	99	45	27	35	10	17	3	69	2	66	6	161	16	298	7	26	46	26	5	72	0	44	6
141	D_0__Bacteria;D_1__Actinobacteriota;D_2__Coriobacteriia;D_3__Coriobacteriales;D_4__Eggerthellaceae;D_5__Adlercreutzia;D_6__uncultured bacterium	0	0	0	0	0	0	0	0	0	0	0	0	179	197	70	445	123	228	0	0	0	0	0	0	0	0	0	0	0	0	32	49	59	66
142	D_0__Bacteria;D_1__Firmicutes;D_2__Clostridia;D_3__Clostridia UCG-014;D_4__unidentified;D_5__unidentified	0	0	0	0	0	0	0	0	0	0	0	0	53	0	708	126	62	493	0	0	0	0	0	0	0	0	0	0	0	0	0	0	0	0
143	D_0__Bacteria;D_1__Firmicutes;D_2__Clostridia;D_3__Oscillospirales;D_4__Ruminococcaceae;D_5__Incertae Sedis;D_6__Acutalibacter muris	1	0	0	0	0	0	6	0	8	3	2	73	178	4	29	0	6	0	0	0	0	0	0	0	319	88	17	18	459	14	106	9	17	83
144	D_0__Bacteria;D_1__Firmicutes;D_2__Bacilli;D_3__Erysipelotrichales;D_4__Erysipelatoclostridiaceae;D_5__Erysipelatoclostridium;D_6__unidentified	59	53	274	207	356	45	0	0	0	0	0	0	0	0	0	0	0	0	0	0	0	401	38	0	0	0	0	0	0	0	0	0	0	0
145	D_0__Bacteria;D_1__Firmicutes;D_2__Clostridia;D_3__Lachnospirales;D_4__Lachnospiraceae;D_5__A2	5	0	4	0	0	0	0	0	3	0	0	10	361	226	397	295	52	37	0	0	0	0	0	0	0	0	0	0	0	0	16	0	0	9
146	D_0__Bacteria;D_1__Firmicutes;D_2__Clostridia;D_3__Oscillospirales;D_4__Oscillospiraceae;D_5__NK4A214 group;D_6__unidentified	37	61	18	50	63	34	39	13	24	59	31	58	29	160	92	92	99	80	0	0	0	0	0	0	49	45	49	15	50	38	39	8	5	57
147	D_0__Bacteria;D_1__Firmicutes;D_2__Bacilli;D_3__Erysipelotrichales;D_4__Erysipelotrichaceae;D_5__uncultured;D_6__unidentified	0	0	0	0	0	0	0	0	0	0	0	0	273	106	155	63	81	133	0	0	0	0	0	0	0	0	0	0	0	0	307	110	160	0
148	D_0__Bacteria;D_1__Firmicutes;D_2__Clostridia;D_3__Lachnospirales;D_4__Lachnospiraceae;D_5__uncultured;D_6__uncultured bacterium	88	222	49	172	126	27	1	3	6	20	6	50	3	0	4	6	5	0	127	1	67	9	283	22	0	4	13	2	42	6	0	0	7	0
149	D_0__Bacteria;D_1__Firmicutes;D_2__Clostridia;D_3__Lachnospirales;D_4__Lachnospiraceae	0	0	0	0	0	0	0	0	0	0	0	81	671	48	55	37	109	174	0	0	0	0	0	0	0	0	0	0	171	0	0	0	12	3
150	D_0__Bacteria;D_1__Firmicutes;D_2__Clostridia;D_3__Lachnospirales;D_4__Lachnospiraceae;D_5__[Eubacterium] ventriosum group;D_6__uncultured Clostridiales bacterium	0	0	0	0	0	0	0	0	0	0	0	5	62	305	102	136	9	50	0	0	0	0	0	0	2	0	0	0	0	0	130	226	137	170
151	D_0__Bacteria;D_1__Firmicutes;D_2__Clostridia;D_3__Lachnospirales;D_4__Lachnospiraceae;D_5__Roseburia;D_6__uncultured bacterium	90	139	22	21	47	11	0	0	0	0	0	0	74	127	0	0	0	32	93	0	68	12	517	13	0	0	6	7	18	0	5	0	4	6
152	D_0__Bacteria;D_1__Firmicutes;D_2__Clostridia;D_3__Clostridia UCG-014;D_4__unidentified;D_5__unidentified;D_6__unidentified	0	0	0	0	0	0	0	0	0	0	0	0	147	455	0	127	2	9	0	0	0	0	0	0	0	0	0	0	0	0	0	85	481	0
153	D_0__Bacteria;D_1__Firmicutes;D_2__Clostridia;D_3__Lachnospirales;D_4__Lachnospiraceae	6	78	3	31	25	49	22	40	9	11	7	60	21	0	12	4	7	12	183	6	119	15	0	28	153	42	64	96	46	8	24	0	38	6
154	D_0__Bacteria;D_1__Firmicutes;D_2__Clostridia;D_3__Lachnospirales;D_4__Lachnospiraceae	135	376	26	35	148	158	1	0	28	50	17	52	32	65	0	35	8	0	0	0	0	0	0	0	0	7	0	0	0	0	0	0	0	21
155	D_0__Bacteria;D_1__Firmicutes;D_2__Clostridia;D_3__Lachnospirales;D_4__Lachnospiraceae;D_5__[Eubacterium] fissicatena group;D_6__uncultured bacterium	0	0	0	0	0	0	0	0	0	0	0	0	157	310	74	59	33	31	0	0	0	0	0	0	0	0	0	0	0	0	127	27	367	0
156	D_0__Bacteria;D_1__Firmicutes;D_2__Clostridia;D_3__Oscillospirales;D_4__Oscillospiraceae;D_5__Colidextribacter	13	46	7	20	17	12	8	2	3	6	3	36	76	117	78	33	35	43	85	3	81	22	103	12	37	7	26	33	117	9	41	7	34	11
157	D_0__Bacteria;D_1__Firmicutes;D_2__Clostridia;D_3__Lachnospirales;D_4__Lachnospiraceae;D_5__Lachnospiraceae UCG-001	20	27	15	22	23	8	0	0	0	0	0	5	13	11	6	7	4	40	115	0	170	2	594	3	0	4	14	0	0	0	0	14	49	0
158	D_0__Bacteria;D_1__Bacteroidota;D_2__Bacteroidia;D_3__Bacteroidales;D_4__Muribaculaceae;D_5__unidentified;D_6__uncultured bacterium	175	16	222	0	327	128	0	0	0	0	0	0	0	0	0	0	0	0	40	8	70	100	44	20	0	0	0	0	0	0	0	0	0	0
159	D_0__Bacteria;D_1__Firmicutes;D_2__Clostridia;D_3__Lachnospirales;D_4__Lachnospiraceae	0	0	0	0	0	0	0	0	0	0	0	0	672	306	62	64	4	25	0	0	0	0	0	0	0	0	0	0	0	0	0	3	8	0
160	D_0__Bacteria;D_1__Firmicutes;D_2__Bacilli;D_3__Acholeplasmatales;D_4__Acholeplasmataceae;D_5__Anaeroplasma;D_6__uncultured bacterium	0	0	0	0	0	0	76	25	71	475	413	66	0	0	0	0	0	0	0	0	0	0	0	0	0	0	0	0	0	0	0	0	0	0
161	D_0__Bacteria;D_1__Firmicutes;D_2__Clostridia;D_3__Oscillospirales;D_4__Oscillospiraceae	6	18	0	0	0	18	11	15	0	14	3	88	45	79	21	11	22	59	25	4	68	8	142	17	66	30	13	64	53	7	81	5	104	17
162	D_0__Bacteria;D_1__Firmicutes;D_2__Clostridia;D_3__Lachnospirales;D_4__Lachnospiraceae;D_5__Lachnospiraceae NK4A136 group	0	400	0	48	13	14	30	58	52	31	23	432	0	0	0	0	0	0	0	0	0	0	0	0	0	0	0	0	0	0	0	0	0	0
163	D_0__Bacteria;D_1__Firmicutes;D_2__Clostridia;D_3__Peptostreptococcales-Tissierellales;D_4__Anaerovoracaceae;D_5__[Eubacterium] nodatum group	49	66	64	62	71	52	13	23	6	16	3	18	0	45	0	0	6	46	0	0	0	76	58	56	35	15	81	71	41	24	30	8	21	39
164	D_0__Bacteria;D_1__Firmicutes;D_2__Bacilli;D_3__Erysipelotrichales;D_4__Erysipelatoclostridiaceae;D_5__Erysipelatoclostridium;D_6__unidentified	0	0	0	0	0	0	18	270	10	38	34	17	0	0	0	0	0	0	0	0	0	0	0	0	138	84	247	76	94	67	0	0	0	0
165	D_0__Bacteria;D_1__Firmicutes;D_2__Bacilli;D_3__Erysipelotrichales;D_4__Erysipelatoclostridiaceae;D_5__Erysipelatoclostridium;D_6__unidentified	30	39	188	140	225	14	0	0	0	0	0	0	66	0	0	0	30	0	0	0	0	261	18	0	0	0	0	0	0	0	58	0	0	0
166	D_0__Bacteria;D_1__Firmicutes;D_2__Clostridia;D_3__Oscillospirales;D_4__Oscillospiraceae;D_5__Colidextribacter	54	25	40	37	11	24	0	7	4	0	6	23	38	17	31	9	9	8	58	0	120	20	248	25	73	0	13	41	33	6	21	4	14	13
167	D_0__Bacteria;D_1__Firmicutes;D_2__Clostridia;D_3__Lachnospirales;D_4__Lachnospiraceae;D_5__Lachnospiraceae NK4A136 group	0	0	0	0	0	0	0	0	0	0	0	0	52	3	760	61	1	0	0	0	0	0	0	0	0	0	0	0	0	0	35	16	9	84
168	D_0__Bacteria;D_1__Firmicutes;D_2__Clostridia;D_3__Peptostreptococcales-Tissierellales;D_4__Anaerovoracaceae;D_5__Family XIII UCG-001;D_6__uncultured bacterium	57	48	9	26	30	55	9	1	5	3	12	46	131	29	90	9	13	19	0	0	0	9	114	11	71	13	9	43	49	3	35	7	34	7
169	D_0__Bacteria;D_1__Bacteroidota;D_2__Bacteroidia;D_3__Bacteroidales;D_4__Muribaculaceae;D_5__unidentified;D_6__uncultured bacterium	0	0	1	0	0	0	74	46	59	51	32	70	0	0	0	0	0	0	0	0	0	0	0	0	52	64	136	162	94	156	0	0	0	0
170	D_0__Bacteria;D_1__Firmicutes;D_2__Clostridia;D_3__Lachnospirales;D_4__Lachnospiraceae;D_5__Lachnospiraceae UCG-006	12	26	3	7	6	13	0	0	1	0	0	7	100	29	42	18	17	18	166	6	173	3	31	13	5	9	21	119	22	8	58	10	31	9
171	D_0__Bacteria;D_1__Firmicutes;D_2__Bacilli;D_3__Lactobacillales;D_4__Lactobacillaceae;D_5__Lactobacillus;D_6__Lactobacillus murinus	0	0	47	0	98	0	0	0	0	0	0	0	0	0	0	0	0	0	0	62	24	116	40	572	0	0	0	0	0	0	0	0	0	0
172	D_0__Bacteria;D_1__Bacteroidota;D_2__Bacteroidia;D_3__Bacteroidales;D_4__Tannerellaceae;D_5__Parabacteroides;D_6__Parabacteroides sp.	0	0	0	0	0	0	67	75	66	47	37	94	0	0	0	0	0	0	0	0	0	0	0	0	50	127	139	111	38	64	0	0	0	0
173	D_0__Bacteria;D_1__Firmicutes;D_2__Clostridia;D_3__Lachnospirales;D_4__Lachnospiraceae;D_5__Lachnoclostridium;D_6__[Clostridium] scindens	0	0	0	0	2	0	14	56	25	25	3	11	243	29	55	3	39	5	0	2	7	0	35	8	29	12	29	5	39	73	69	22	71	3
174	D_0__Bacteria;D_1__Firmicutes;D_2__Bacilli;D_3__Erysipelotrichales;D_4__Erysipelotrichaceae;D_5__Turicibacter;D_6__uncultured bacterium	0	0	0	0	0	0	96	47	168	244	187	162	0	0	0	0	0	0	0	0	0	0	0	0	0	0	0	0	0	0	0	0	0	0
175	D_0__Bacteria;D_1__Firmicutes;D_2__Clostridia;D_3__Lachnospirales;D_4__Lachnospiraceae	4	58	0	94	2	17	0	0	0	0	0	0	106	6	9	5	13	6	198	9	276	25	0	34	0	0	30	0	0	0	0	0	0	0
176	D_0__Bacteria;D_1__Firmicutes;D_2__Clostridia;D_3__Lachnospirales;D_4__Lachnospiraceae;D_5__[Eubacterium] xylanophilum group;D_6__uncultured bacterium	0	0	1	0	0	0	0	0	0	0	0	0	167	11	4	6	66	148	0	0	0	0	0	0	2	0	0	0	0	0	0	60	414	0
177	D_0__Bacteria;D_1__Firmicutes;D_2__Clostridia;D_3__Lachnospirales;D_4__Lachnospiraceae;D_5__GCA-900066575;D_6__uncultured bacterium	0	3	0	3	1	1	0	0	0	0	0	1	283	171	139	172	57	39	0	0	0	0	0	0	0	0	0	0	0	0	0	0	0	0
178	D_0__Bacteria;D_1__Firmicutes;D_2__Clostridia;D_3__Oscillospirales;D_4__Ruminococcaceae;D_5__uncultured;D_6__[Clostridium] leptum	0	8	0	3	4	2	0	0	5	0	4	35	84	37	128	5	45	44	15	1	16	0	0	0	2	14	0	108	41	0	126	38	81	16
179	D_0__Bacteria;D_1__Firmicutes;D_2__Clostridia;D_3__Lachnospirales;D_4__Lachnospiraceae;D_5__uncultured;D_6__unidentified	4	0	0	1	5	7	0	0	0	5	22	91	59	18	24	62	22	7	0	0	0	0	0	0	105	5	4	59	142	7	163	9	8	28
180	D_0__Bacteria;D_1__Firmicutes;D_2__Clostridia;D_3__Lachnospirales;D_4__Lachnospiraceae;D_5__Lachnoclostridium;D_6__Dorea sp. 5-2	84	4	16	42	71	26	0	0	2	6	0	0	18	29	63	63	17	41	118	4	85	0	32	8	10	14	28	8	10	3	7	23	11	12
181	D_0__Bacteria;D_1__Bacteroidota;D_2__Bacteroidia;D_3__Bacteroidales;D_4__Rikenellaceae;D_5__Alistipes;D_6__uncultured bacterium	0	0	0	0	0	0	28	124	18	13	9	73	0	0	0	0	0	0	0	0	0	0	0	0	134	46	89	242	19	49	0	0	0	0
182	D_0__Bacteria;D_1__Firmicutes;D_2__Clostridia;D_3__Oscillospirales;D_4__Oscillospiraceae;D_5__UCG-005	0	0	0	0	0	0	0	0	0	0	0	0	112	270	202	5	9	66	0	0	0	0	0	0	0	0	0	0	0	0	0	0	171	4
183	D_0__Bacteria;D_1__Firmicutes;D_2__Clostridia;D_3__Lachnospirales;D_4__Lachnospiraceae;D_5__uncultured;D_6__uncultured bacterium	41	32	12	22	16	49	0	1	0	0	1	12	33	4	0	4	3	0	88	0	72	9	388	13	0	0	12	0	0	0	4	1	6	1
184	D_0__Bacteria;D_1__Bacteroidota;D_2__Bacteroidia;D_3__Bacteroidales;D_4__Rikenellaceae;D_5__Alistipes;D_6__Alistipes inops	0	0	0	0	0	0	27	27	13	64	11	24	0	0	0	0	0	0	0	0	0	0	0	0	70	64	132	188	105	95	0	0	0	0
185	D_0__Bacteria;D_1__Firmicutes;D_2__Clostridia;D_3__Lachnospirales;D_4__Lachnospiraceae;D_5__uncultured;D_6__Clostridium sp. Culture-41	7	8	2	3	4	0	3	0	14	20	10	153	68	43	75	11	12	13	125	9	88	0	0	0	0	17	17	6	39	0	1	9	44	12
186	D_0__Bacteria;D_1__Firmicutes;D_2__Clostridia;D_3__Clostridia UCG-014;D_4__unidentified;D_5__unidentified;D_6__unidentified	100	168	24	70	21	27	24	10	10	23	17	52	64	18	45	29	30	63	0	0	0	0	0	0	0	6	0	0	0	0	11	0	0	0
187	D_0__Bacteria;D_1__Firmicutes;D_2__Clostridia;D_3__Lachnospirales;D_4__Lachnospiraceae	0	0	0	0	0	0	0	0	0	0	0	0	9	665	93	0	0	5	0	0	0	0	0	0	0	0	0	0	0	0	0	37	0	0
188	D_0__Bacteria;D_1__Firmicutes;D_2__Clostridia;D_3__Lachnospirales;D_4__Lachnospiraceae;D_5__Lachnospiraceae NK4A136 group;D_6__uncultured bacterium	190	320	10	25	8	168	0	0	0	0	0	0	0	2	36	9	15	0	0	0	0	0	0	0	0	4	0	0	0	0	9	0	0	7
189	D_0__Bacteria;D_1__Firmicutes;D_2__Clostridia;D_3__Lachnospirales;D_4__Lachnospiraceae;D_5__uncultured	1	0	0	0	0	1	0	1	1	13	5	59	2	0	0	0	4	0	160	1	158	4	290	6	0	3	17	3	57	0	0	1	5	5
190	D_0__Bacteria;D_1__Firmicutes;D_2__Clostridia;D_3__Lachnospirales;D_4__Lachnospiraceae	162	358	24	33	0	0	0	0	0	0	0	0	4	2	0	2	0	0	22	1	27	8	134	15	0	0	3	0	0	0	0	0	0	0
191	D_0__Bacteria;D_1__Firmicutes;D_2__Bacilli;D_3__RF39;D_4__unidentified;D_5__unidentified;D_6__uncultured Lachnospiraceae bacterium	0	0	0	0	0	0	0	0	0	0	0	0	165	333	37	34	5	82	0	0	0	0	0	0	0	0	0	0	0	0	82	16	2	38
192	D_0__Bacteria;D_1__Firmicutes;D_2__Clostridia;D_3__Clostridiales;D_4__Clostridiaceae;D_5__Clostridium sensu stricto 1	0	0	0	0	0	0	139	6	129	247	135	132	0	0	0	0	0	0	0	0	0	0	0	0	0	0	0	0	0	0	0	0	0	0
193	D_0__Bacteria;D_1__Firmicutes;D_2__Clostridia;D_3__Oscillospirales;D_4__Oscillospiraceae;D_5__uncultured;D_6__uncultured bacterium	5	24	2	0	0	0	0	0	0	0	0	0	59	178	189	14	8	30	0	0	0	6	0	26	0	0	0	0	0	0	6	24	112	92
194	D_0__Bacteria;D_1__Firmicutes;D_2__Clostridia;D_3__Lachnospirales;D_4__Lachnospiraceae	0	0	0	0	0	0	0	0	0	0	0	0	58	106	79	86	159	48	0	0	0	0	0	0	0	0	0	0	0	0	89	0	136	0
195	D_0__Bacteria;D_1__Firmicutes;D_2__Clostridia;D_3__Eubacteriales;D_4__Anaerofustaceae;D_5__Anaerofustis;D_6__uncultured bacterium	34	22	23	23	24	97	5	5	4	5	0	10	51	0	66	28	19	10	47	24	28	16	36	21	0	0	6	17	16	31	43	5	29	12
196	D_0__Bacteria;D_1__Firmicutes;D_2__Clostridia;D_3__Oscillospirales;D_4__Oscillospiraceae;D_5__uncultured;D_6__unidentified	26	53	0	59	27	315	3	0	3	1	0	5	0	11	0	4	8	11	21	8	61	16	17	30	0	0	4	62	2	5	0	0	2	0
197	D_0__Bacteria;D_1__Firmicutes;D_2__Clostridia;D_3__Clostridia vadinBB60 group;D_4__unidentified;D_5__unidentified;D_6__uncultured Clostridiales bacterium	40	210	6	125	14	321	0	0	0	0	0	0	5	5	25	0	0	0	0	0	0	0	0	0	0	0	0	0	0	0	0	0	0	0
198	D_0__Bacteria;D_1__Firmicutes;D_2__Clostridia;D_3__Lachnospirales;D_4__Lachnospiraceae;D_5__Roseburia;D_6__uncultured bacterium	0	0	0	0	0	0	3	3	16	34	5	73	3	6	0	1	0	0	0	0	0	0	0	0	0	0	0	256	255	80	0	0	12	0
199	D_0__Bacteria;D_1__Firmicutes;D_2__Clostridia;D_3__Lachnospirales;D_4__Lachnospiraceae	0	0	0	0	0	0	0	0	0	0	0	8	270	5	12	56	21	18	0	0	0	0	0	0	4	0	1	0	0	0	40	23	276	6
200	D_0__Bacteria;D_1__Firmicutes;D_2__Clostridia;D_3__Oscillospirales;D_4__Ruminococcaceae;D_5__Incertae Sedis;D_6__uncultured bacterium	0	0	0	0	0	0	3	19	0	1	6	95	63	0	2	0	0	0	0	0	0	0	0	0	177	109	30	85	103	8	22	6	5	0
201	D_0__Bacteria;D_1__Bacteroidota;D_2__Bacteroidia;D_3__Bacteroidales;D_4__Muribaculaceae;D_5__unidentified;D_6__uncultured bacterium	0	0	0	0	0	0	14	24	35	0	28	0	0	0	0	0	0	0	0	0	0	0	0	0	87	84	171	109	84	79	0	0	0	0
202	D_0__Bacteria;D_1__Firmicutes;D_2__Clostridia;D_3__Lachnospirales;D_4__Lachnospiraceae;D_5__Lachnospiraceae UCG-001;D_6__uncultured bacterium	0	0	0	0	0	0	0	0	0	0	5	0	0	0	0	7	0	0	0	0	0	0	0	0	552	59	30	0	0	51	0	0	0	0
203	D_0__Bacteria;D_1__Bacteroidota;D_2__Bacteroidia;D_3__Bacteroidales;D_4__Muribaculaceae;D_5__unidentified;D_6__uncultured bacterium	0	0	0	0	0	0	8	0	26	43	26	148	0	0	0	0	0	0	0	0	0	0	0	0	4	0	11	94	308	34	0	0	0	0
204	D_0__Bacteria;D_1__Firmicutes;D_2__Clostridia;D_3__Peptococcales;D_4__Peptococcaceae;D_5__uncultured;D_6__uncultured bacterium	21	53	4	5	29	22	0	2	3	5	0	4	18	20	30	9	6	16	48	0	25	5	52	27	96	11	0	45	56	10	24	5	43	6
205	D_0__Bacteria;D_1__Firmicutes;D_2__Clostridia;D_3__Oscillospirales;D_4__Oscillospiraceae;D_5__Oscillibacter;D_6__uncultured bacterium	7	11	0	9	3	57	1	0	13	4	0	15	98	58	69	11	2	20	41	0	42	0	39	15	0	3	8	28	21	7	39	5	52	21
206	D_0__Bacteria;D_1__Firmicutes;D_2__Bacilli;D_3__RF39;D_4__unidentified;D_5__unidentified;D_6__unidentified	219	8	9	115	0	19	0	0	0	0	0	0	144	4	69	38	43	20	0	0	0	0	0	0	0	0	0	0	0	0	0	0	7	0
207	D_0__Bacteria;D_1__Firmicutes;D_2__Clostridia;D_3__Lachnospirales;D_4__Lachnospiraceae;D_5__GCA-900066575;D_6__uncultured bacterium	44	130	15	41	15	83	0	2	4	3	0	53	0	0	0	2	0	0	62	5	50	8	0	22	15	5	13	45	73	5	0	0	0	0
208	D_0__Bacteria;D_1__Firmicutes;D_2__Clostridia;D_3__Clostridia UCG-014;D_4__unidentified;D_5__unidentified;D_6__unidentified	0	0	0	0	0	0	199	103	50	106	60	32	2	0	0	0	0	0	0	0	0	0	0	0	0	0	0	0	65	74	0	0	0	0
209	D_0__Bacteria;D_1__Firmicutes;D_2__Clostridia;D_3__Oscillospirales;D_4__Oscillospiraceae	12	60	16	24	32	10	8	6	15	15	16	17	2	20	4	10	14	16	12	10	34	21	12	29	28	27	47	55	46	27	6	6	16	14
210	D_0__Bacteria;D_1__Firmicutes;D_2__Clostridia;D_3__Lachnospirales;D_4__Lachnospiraceae;D_5__Lachnoclostridium	48	36	8	25	4	42	5	2	18	17	18	244	18	17	29	0	7	3	35	0	29	0	6	0	5	8	14	18	5	0	6	3	6	3
211	D_0__Bacteria;D_1__Firmicutes;D_2__Clostridia;D_3__Monoglobales;D_4__Monoglobaceae;D_5__Monoglobus;D_6__uncultured rumen bacterium	2	64	12	2	10	1	3	7	0	0	8	12	2	1	19	6	15	3	42	61	125	0	109	0	0	0	6	0	0	0	20	36	106	5
212	D_0__Bacteria;D_1__Firmicutes;D_2__Clostridia;D_3__Oscillospirales;D_4__Oscillospiraceae;D_5__Intestinimonas	44	18	0	7	8	13	5	14	7	7	9	51	18	7	14	8	15	10	0	0	0	0	0	0	124	38	31	101	59	15	24	1	26	0
213	D_0__Bacteria;D_1__Firmicutes;D_2__Clostridia;D_3__Lachnospirales;D_4__Lachnospiraceae;D_5__uncultured;D_6__uncultured bacterium	11	12	2	0	20	32	7	15	8	13	9	36	47	3	12	2	6	2	34	1	14	0	75	9	93	7	18	60	66	4	21	4	14	17
214	D_0__Bacteria;D_1__Firmicutes;D_2__Clostridia;D_3__Lachnospirales;D_4__Lachnospiraceae;D_5__uncultured;D_6__unidentified	203	88	34	30	22	0	0	0	0	0	0	0	80	6	66	27	27	6	8	1	8	0	0	0	0	0	0	0	0	0	1	4	43	13
215	D_0__Bacteria;D_1__Firmicutes;D_2__Bacilli;D_3__Lactobacillales;D_4__Lactobacillaceae;D_5__Lactobacillus;D_6__Lactobacillus murinus	63	302	213	0	0	88	0	0	0	0	0	0	0	0	0	0	0	0	0	0	0	0	0	0	0	0	0	0	0	0	0	0	0	0
216	D_0__Bacteria;D_1__Actinobacteriota;D_2__Coriobacteriia;D_3__Coriobacteriales;D_4__Eggerthellaceae;D_5__Enterorhabdus	0	0	0	0	0	0	12	2	13	39	12	41	0	0	0	0	0	0	0	0	0	0	0	0	72	85	165	91	79	55	0	0	0	0
217	D_0__Bacteria;D_1__Firmicutes;D_2__Clostridia;D_3__Lachnospirales;D_4__Lachnospiraceae;D_5__Roseburia;D_6__uncultured bacterium	0	0	0	0	0	0	0	0	0	0	0	3	118	139	246	127	1	26	0	0	0	0	0	0	0	0	0	0	0	0	0	0	0	0
218	D_0__Bacteria;D_1__Firmicutes;D_2__Clostridia;D_3__Lachnospirales;D_4__Lachnospiraceae;D_5__uncultured	0	1	0	0	2	5	0	2	0	7	19	50	0	0	0	0	0	0	0	0	0	0	0	0	157	3	2	143	240	24	0	0	0	0
219	D_0__Bacteria;D_1__Firmicutes;D_2__Clostridia;D_3__Lachnospirales;D_4__Lachnospiraceae;D_5__uncultured;D_6__uncultured bacterium	0	0	0	0	0	0	0	0	0	0	0	0	231	19	132	76	52	45	0	0	0	0	0	0	0	0	0	0	2	0	25	11	39	10
220	D_0__Bacteria;D_1__Firmicutes;D_2__Clostridia;D_3__Clostridia UCG-014;D_4__unidentified;D_5__unidentified	0	0	0	0	0	0	0	0	7	2	7	0	13	192	44	6	5	65	0	0	0	0	0	0	1	19	13	0	11	0	86	16	129	20
221	D_0__Bacteria;D_1__Firmicutes;D_2__Clostridia;D_3__Lachnospirales;D_4__Lachnospiraceae;D_5__Lachnoclostridium;D_6__uncultured bacterium	0	0	0	0	0	0	0	0	0	0	0	2	6	10	125	205	23	11	0	0	0	0	0	0	0	0	0	0	0	0	187	7	45	14
222	D_0__Bacteria;D_1__Firmicutes;D_2__Bacilli;D_3__RF39;D_4__unidentified;D_5__unidentified	0	0	0	0	0	0	0	0	0	0	0	2	40	68	66	14	18	47	0	0	0	0	0	0	0	0	0	0	0	0	99	89	155	34
223	D_0__Bacteria;D_1__Firmicutes;D_2__Bacilli;D_3__Erysipelotrichales;D_4__Erysipelotrichaceae;D_5__uncultured;D_6__uncultured bacterium	34	38	9	22	16	55	5	7	6	7	9	56	0	0	0	0	0	0	12	19	42	23	40	37	55	19	52	16	29	11	0	0	0	0
224	D_0__Bacteria;D_1__Firmicutes;D_2__Clostridia;D_3__Lachnospirales;D_4__Lachnospiraceae;D_5__Dorea	0	0	0	0	0	0	17	4	15	0	0	9	10	11	18	0	0	25	0	0	0	0	0	0	294	71	88	0	34	6	0	0	10	0
225	D_0__Bacteria;D_1__Proteobacteria;D_2__Alphaproteobacteria;D_3__Sphingomonadales;D_4__Sphingomonadaceae;D_5__Sphingomonas	19	8	8	27	7	9	13	0	2	5	2	11	7	4	8	10	4	12	7	6	27	20	28	19	29	56	130	17	40	5	12	4	17	34
226	D_0__Bacteria;D_1__Firmicutes;D_2__Clostridia;D_3__Oscillospirales;D_4__Butyricicoccaceae;D_5__Butyricicoccus;D_6__uncultured bacterium	1	25	3	4	2	85	11	2	4	13	3	47	2	5	10	0	0	0	15	1	25	0	54	11	23	11	37	101	97	0	2	0	7	0
227	D_0__Bacteria;D_1__Firmicutes;D_2__Bacilli;D_3__Lactobacillales;D_4__Enterococcaceae;D_5__Enterococcus	0	2	0	0	0	0	0	0	0	0	0	0	128	72	12	213	101	29	0	0	0	0	0	0	6	0	5	0	0	0	9	0	2	22
228	D_0__Bacteria;D_1__Firmicutes;D_2__Clostridia;D_3__Oscillospirales;D_4__Oscillospiraceae;D_5__uncultured;D_6__unidentified	16	21	13	0	11	0	8	0	5	8	5	29	0	0	2	0	0	0	88	0	62	0	181	0	27	7	7	93	11	0	0	0	0	0
229	D_0__Bacteria;D_1__Firmicutes;D_2__Clostridia;D_3__Lachnospirales;D_4__Lachnospiraceae	11	13	0	0	24	0	0	0	0	0	0	0	457	16	8	27	5	23	1	1	3	0	4	0	0	0	1	0	0	0	0	0	0	0
230	D_0__Bacteria;D_1__Firmicutes;D_2__Clostridia;D_3__Lachnospirales;D_4__Lachnospiraceae;D_5__Lachnoclostridium	10	2	0	1	4	71	0	0	0	0	0	0	0	0	0	1	0	0	34	3	215	0	222	22	0	0	8	0	0	0	0	0	0	0
231	D_0__Bacteria;D_1__Firmicutes;D_2__Clostridia;D_3__Oscillospirales;D_4__Oscillospiraceae;D_5__uncultured;D_6__uncultured bacterium	31	50	5	19	13	3	2	2	0	10	0	23	27	28	11	26	27	52	25	0	5	1	0	0	4	4	9	95	23	4	33	0	36	22
232	D_0__Bacteria;D_1__Firmicutes;D_2__Clostridia;D_3__Oscillospirales;D_4__Ruminococcaceae;D_5__unidentified;D_6__uncultured bacterium	0	76	0	20	2	0	8	2	2	0	1	9	36	30	0	7	21	32	0	0	0	0	0	0	0	0	0	0	0	0	240	21	75	8
233	D_0__Bacteria;D_1__Firmicutes;D_2__Clostridia;D_3__Lachnospirales;D_4__Lachnospiraceae	4	29	0	5	5	19	0	3	0	2	1	485	3	0	5	2	0	1	0	0	0	0	0	0	2	7	0	0	8	0	0	0	0	0
234	D_0__Bacteria;D_1__Firmicutes;D_2__Clostridia;D_3__Lachnospirales;D_4__Lachnospiraceae;D_5__Lachnospiraceae NK4A136 group	0	0	0	0	0	0	0	0	0	0	0	0	165	0	99	1	278	2	0	0	0	0	0	0	0	0	0	0	0	0	0	3	0	27
235	D_0__Bacteria;D_1__Firmicutes;D_2__Clostridia;D_3__Lachnospirales;D_4__Lachnospiraceae;D_5__uncultured	26	69	17	55	0	22	0	0	0	4	0	0	0	21	0	2	7	21	60	2	70	9	130	4	0	0	10	0	0	0	22	3	19	0
236	D_0__Bacteria;D_1__Firmicutes;D_2__Clostridia;D_3__Clostridia UCG-014;D_4__unidentified;D_5__unidentified	0	0	0	0	0	0	233	104	7	0	6	33	0	13	25	0	0	67	0	0	0	6	23	44	1	0	0	0	0	0	1	0	10	0
237	D_0__Bacteria;D_1__Firmicutes;D_2__Clostridia;D_3__Oscillospirales;D_4__Ruminococcaceae;D_5__UBA1819;D_6__uncultured bacterium	0	0	0	0	0	0	4	0	0	0	1	50	0	0	1	0	0	0	0	0	0	0	0	0	413	32	0	44	7	10	0	0	0	0
238	D_0__Bacteria;D_1__Firmicutes;D_2__Clostridia;D_3__Lachnospirales;D_4__Lachnospiraceae	2	6	3	2	4	16	15	5	21	14	15	143	4	2	0	13	2	12	4	0	4	0	0	0	94	40	9	77	33	8	0	9	0	0
239	D_0__Bacteria;D_1__Firmicutes;D_2__Clostridia;D_3__Lachnospirales;D_4__Lachnospiraceae;D_5__Blautia	22	0	15	0	0	0	75	0	43	5	0	79	0	50	7	6	13	0	0	0	0	0	3	0	39	81	31	0	59	0	17	0	9	0
240	D_0__Bacteria;D_1__Bacteroidota;D_2__Bacteroidia;D_3__Bacteroidales;D_4__Rikenellaceae;D_5__Rikenellaceae RC9 gut group	0	0	0	0	0	0	13	14	11	35	27	54	0	0	0	0	0	0	0	0	0	0	0	0	18	13	88	150	62	69	0	0	0	0
241	D_0__Bacteria;D_1__Bacteroidota;D_2__Bacteroidia;D_3__Bacteroidales;D_4__Muribaculaceae;D_5__unidentified;D_6__uncultured bacterium	0	0	0	0	0	0	16	19	19	36	27	61	0	0	0	0	0	0	0	0	0	0	0	0	57	39	75	91	38	63	0	0	0	0
242	D_0__Bacteria;D_1__Firmicutes;D_2__Clostridia;D_3__Lachnospirales;D_4__Lachnospiraceae	46	6	0	74	50	130	0	0	0	0	0	0	63	12	50	15	45	5	0	0	0	8	0	33	0	0	0	0	0	0	0	0	0	0
243	D_0__Bacteria;D_1__Firmicutes;D_2__Bacilli;D_3__RF39;D_4__unidentified;D_5__unidentified;D_6__uncultured bacterium	0	0	0	0	0	0	0	0	0	0	0	0	0	120	7	7	49	0	0	0	0	0	0	0	0	0	0	0	0	0	176	44	104	30
244	D_0__Bacteria;D_1__Firmicutes;D_2__Clostridia;D_3__Clostridia vadinBB60 group;D_4__unidentified;D_5__unidentified;D_6__unidentified	2	11	2	0	0	0	49	15	40	21	40	32	5	37	18	0	3	5	0	0	0	0	0	0	0	0	0	0	0	0	138	18	39	57
245	D_0__Bacteria;D_1__Firmicutes;D_2__Clostridia;D_3__Lachnospirales;D_4__Lachnospiraceae;D_5__[Eubacterium] xylanophilum group;D_6__uncultured bacterium	0	0	0	0	0	0	0	0	0	0	0	0	148	29	65	57	57	48	0	0	0	0	0	0	0	0	0	0	0	0	0	0	49	74
246	D_0__Bacteria;D_1__Firmicutes;D_2__Clostridia;D_3__Oscillospirales;D_4__Oscillospiraceae;D_5__uncultured;D_6__uncultured bacterium	0	0	0	0	0	0	0	0	0	0	0	0	52	132	42	28	79	70	0	0	0	0	0	0	0	0	0	0	0	0	48	21	41	14
247	D_0__Bacteria;D_1__Firmicutes;D_2__Clostridia;D_3__Lachnospirales;D_4__Lachnospiraceae;D_5__A2	0	0	0	0	0	0	0	0	0	0	0	0	16	183	221	63	0	0	0	0	0	0	0	0	0	0	0	0	0	0	0	23	10	5
248	D_0__Bacteria;D_1__Firmicutes;D_2__Clostridia;D_3__Peptostreptococcales-Tissierellales;D_4__Anaerovoracaceae;D_5__Family XIII AD3011 group;D_6__uncultured bacterium	12	16	11	23	19	28	13	9	1	8	6	19	13	32	11	14	11	19	26	16	22	37	33	38	0	0	2	19	21	19	0	4	8	10
249	D_0__Bacteria;D_1__Firmicutes;D_2__Clostridia;D_3__Lachnospirales;D_4__Lachnospiraceae;D_5__Roseburia;D_6__uncultured bacterium	0	0	0	0	0	0	0	0	0	0	0	0	262	169	0	13	5	43	0	0	0	0	0	0	0	0	0	0	0	0	0	0	0	28
250	D_0__Bacteria;D_1__Firmicutes;D_2__Bacilli;D_3__Lactobacillales;D_4__Streptococcaceae;D_5__Streptococcus;D_6__Streptococcus danieliae	36	42	27	101	107	78	0	0	0	0	0	0	0	0	0	0	0	0	9	10	10	45	10	42	0	0	0	0	0	0	0	0	0	0
251	D_0__Bacteria;D_1__Firmicutes;D_2__Clostridia;D_3__Lachnospirales;D_4__Lachnospiraceae	3	29	0	3	3	0	0	0	4	1	0	17	25	92	45	0	9	34	32	0	6	0	153	8	9	3	4	21	10	0	0	0	0	3
252	D_0__Bacteria;D_1__Firmicutes;D_2__Clostridia;D_3__Lachnospirales;D_4__Lachnospiraceae;D_5__GCA-900066575;D_6__uncultured bacterium	38	27	3	4	18	21	0	0	0	2	0	21	64	20	17	15	16	18	29	0	29	3	82	6	0	0	2	15	0	6	17	7	23	5
253	D_0__Bacteria;D_1__Firmicutes;D_2__Clostridia;D_3__Peptococcales;D_4__Peptococcaceae;D_5__uncultured;D_6__unidentified	0	0	0	0	0	0	23	3	17	16	8	123	0	0	0	0	0	0	0	0	0	0	0	0	163	6	34	68	42	4	0	0	0	0
254	D_0__Bacteria;D_1__Firmicutes;D_2__Clostridia;D_3__Clostridia UCG-014;D_4__unidentified;D_5__unidentified;D_6__unidentified	0	0	0	1	0	0	0	0	0	0	0	0	6	4	302	13	7	23	0	0	0	0	0	0	0	0	0	0	0	0	0	9	140	0
255	D_0__Bacteria;D_1__Firmicutes;D_2__Clostridia;D_3__Lachnospirales;D_4__Lachnospiraceae;D_5__Lachnospiraceae NK4A136 group;D_6__uncultured bacterium	0	0	0	0	0	0	0	0	0	0	0	0	171	6	224	0	15	35	0	0	0	0	0	0	0	0	0	0	0	0	0	0	53	0
256	D_0__Bacteria;D_1__Bacteroidota;D_2__Bacteroidia;D_3__Bacteroidales;D_4__Rikenellaceae;D_5__Alistipes;D_6__Alistipes sp. cv1	0	0	0	0	0	0	21	12	22	79	30	86	0	0	0	0	0	0	0	0	0	0	0	0	20	45	37	99	17	29	0	0	0	0
257	D_0__Bacteria;D_1__Firmicutes;D_2__Clostridia;D_3__Lachnospirales;D_4__Lachnospiraceae	0	0	0	0	0	0	0	0	2	0	0	0	15	192	57	32	107	26	0	0	0	0	0	0	0	0	0	0	0	0	28	9	26	2
258	D_0__Bacteria;D_1__Firmicutes;D_2__Bacilli;D_3__RF39;D_4__unidentified;D_5__unidentified;D_6__uncultured bacterium	0	0	0	1	0	3	8	0	6	19	61	23	14	27	80	0	85	7	0	0	0	0	0	0	8	20	11	0	0	0	58	9	34	20
259	D_0__Bacteria;D_1__Firmicutes;D_2__Clostridia;D_3__Oscillospirales;D_4__Ruminococcaceae;D_5__Incertae Sedis;D_6__uncultured bacterium	0	0	0	0	0	0	1	0	3	18	8	163	0	0	0	0	0	0	0	0	0	0	0	0	34	70	3	85	100	2	0	0	0	0
260	D_0__Bacteria;D_1__Firmicutes;D_2__Clostridia;D_3__Clostridia UCG-014;D_4__unidentified;D_5__unidentified	0	0	0	0	0	0	0	0	0	0	0	0	1	19	406	1	54	0	0	0	0	0	0	0	0	0	0	0	0	0	0	0	0	0
261	D_0__Bacteria;D_1__Bacteroidota;D_2__Bacteroidia;D_3__Bacteroidales;D_4__Muribaculaceae;D_5__unidentified;D_6__uncultured bacterium	0	0	0	0	0	0	0	0	0	27	11	35	0	0	0	0	0	0	0	0	0	0	0	0	75	51	32	116	52	81	0	0	0	0
262	D_0__Bacteria;D_1__Firmicutes;D_2__Bacilli;D_3__RF39;D_4__unidentified;D_5__unidentified	0	0	0	0	0	0	1	0	0	0	0	0	44	45	0	110	7	90	0	0	0	0	0	0	0	0	0	0	0	0	129	12	13	24
263	D_0__Bacteria;D_1__Firmicutes;D_2__Clostridia;D_3__Oscillospirales;D_4__Oscillospiraceae;D_5__Colidextribacter;D_6__uncultured bacterium	13	26	8	6	11	57	0	0	0	3	4	12	17	43	22	0	13	19	29	3	19	0	28	4	21	5	3	14	31	0	29	8	12	11
264	D_0__Bacteria;D_1__Firmicutes;D_2__Clostridia;D_3__Lachnospirales;D_4__Lachnospiraceae;D_5__uncultured;D_6__uncultured bacterium	66	34	10	32	37	92	0	0	0	0	0	0	0	0	0	0	0	0	97	2	16	6	62	4	0	0	9	0	0	0	0	0	0	0
265	D_0__Bacteria;D_1__Firmicutes;D_2__Clostridia;D_3__Oscillospirales;D_4__Ruminococcaceae;D_5__Incertae Sedis	0	0	0	0	0	0	0	0	0	0	0	8	260	13	54	3	86	5	0	0	0	0	0	0	0	0	0	8	0	0	0	9	20	0
266	D_0__Bacteria;D_1__Firmicutes;D_2__Clostridia;D_3__Oscillospirales;D_4__Ruminococcaceae;D_5__uncultured;D_6__metagenome	3	49	4	2	8	11	0	0	0	0	0	0	67	83	42	6	9	25	0	0	0	0	110	0	0	0	0	0	0	0	17	3	15	0
267	D_0__Bacteria;D_1__Firmicutes;D_2__Bacilli;D_3__Acholeplasmatales;D_4__Acholeplasmataceae;D_5__Anaeroplasma;D_6__uncultured bacterium	1	0	0	0	0	0	0	0	0	0	0	0	36	83	0	7	124	131	0	0	0	0	0	0	0	0	0	0	0	0	10	8	34	18
268	D_0__Bacteria;D_1__Firmicutes;D_2__Clostridia;D_3__Peptostreptococcales-Tissierellales;D_4__Anaerovoracaceae;D_5__[Eubacterium] brachy group;D_6__uncultured bacterium	7	16	0	0	12	18	0	0	0	5	2	9	54	39	43	28	11	31	22	0	20	0	14	6	19	5	14	2	19	4	20	3	19	3
269	D_0__Bacteria;D_1__Firmicutes;D_2__Clostridia;D_3__Lachnospirales;D_4__Lachnospiraceae;D_5__uncultured	0	0	0	0	1	0	0	0	0	0	0	0	161	65	45	18	64	63	0	1	0	0	0	0	0	0	0	0	0	0	10	1	6	10
270	D_0__Bacteria;D_1__Proteobacteria;D_2__Gammaproteobacteria;D_3__Enterobacterales;D_4__Enterobacteriaceae;D_5__Escherichia-Shigella	0	0	0	0	0	0	3	0	11	6	6	0	111	151	0	41	9	33	0	0	0	0	0	0	0	0	1	7	0	0	6	4	31	20
271	D_0__Bacteria;D_1__Firmicutes;D_2__Bacilli;D_3__RF39;D_4__unidentified;D_5__unidentified	0	0	0	0	0	0	0	0	0	0	0	0	53	63	152	27	48	2	0	0	0	0	0	0	0	0	0	0	0	0	8	5	30	46
272	D_0__Bacteria;D_1__Firmicutes;D_2__Clostridia;D_3__Lachnospirales;D_4__Lachnospiraceae	76	49	10	37	0	26	0	0	0	0	0	0	2	2	2	2	6	5	86	0	45	8	63	5	0	0	3	0	0	0	0	0	0	5
273	D_0__Bacteria;D_1__Firmicutes;D_2__Clostridia;D_3__Lachnospirales;D_4__Lachnospiraceae;D_5__uncultured	0	41	0	0	0	0	0	0	6	8	4	93	13	10	3	3	9	5	0	0	134	0	40	2	3	0	0	11	42	0	0	0	0	0
274	D_0__Bacteria;D_1__Firmicutes;D_2__Clostridia;D_3__Lachnospirales;D_4__Lachnospiraceae;D_5__Lachnospiraceae NK4A136 group;D_6__uncultured bacterium	4	402	17	0	0	0	0	0	0	0	0	0	0	0	0	0	0	0	0	0	0	0	0	0	0	0	0	0	0	0	0	0	0	0
275	D_0__Bacteria;D_1__Firmicutes;D_2__Clostridia;D_3__Oscillospirales;D_4__Ruminococcaceae;D_5__uncultured;D_6__uncultured bacterium	0	16	0	6	8	6	6	0	0	2	3	13	17	8	50	7	14	16	25	2	9	1	24	2	103	16	10	19	12	0	20	0	5	2
276	D_0__Bacteria;D_1__Firmicutes;D_2__Clostridia;D_3__Lachnospirales;D_4__Lachnospiraceae;D_5__Lachnospiraceae UCG-004	14	10	1	7	7	4	4	0	0	0	2	18	88	33	29	19	10	5	26	0	20	4	31	7	0	0	5	5	23	2	17	3	17	10
277	D_0__Bacteria;D_1__Firmicutes;D_2__Clostridia;D_3__Clostridia UCG-014;D_4__unidentified;D_5__unidentified	0	0	0	0	0	0	0	1	0	0	0	0	5	0	7	0	17	18	0	0	0	0	0	0	0	0	0	0	0	0	167	28	172	5
278	D_0__Bacteria;D_1__Firmicutes;D_2__Clostridia;D_3__Lachnospirales;D_4__Lachnospiraceae	31	49	3	51	6	7	0	0	0	0	0	0	50	25	54	24	23	57	0	0	0	0	0	0	0	0	0	0	0	0	29	2	1	6
279	D_0__Bacteria;D_1__Firmicutes;D_2__Clostridia;D_3__Peptococcales;D_4__Peptococcaceae;D_5__uncultured;D_6__uncultured bacterium	9	20	9	19	15	10	8	0	5	7	3	19	7	27	2	28	24	31	0	0	0	2	0	3	12	7	30	50	18	26	5	0	14	7
280	D_0__Bacteria;D_1__Firmicutes;D_2__Clostridia;D_3__Lachnospirales;D_4__Lachnospiraceae;D_5__Lachnospiraceae NK4A136 group	0	0	0	0	0	0	0	0	0	0	0	0	254	54	34	54	12	1	0	0	0	0	0	0	0	7	0	0	0	0	0	0	0	0
281	D_0__Bacteria;D_1__Firmicutes;D_2__Clostridia;D_3__Lachnospirales;D_4__Lachnospiraceae	0	0	0	0	0	1	0	0	0	0	0	0	229	13	85	0	20	16	0	0	0	0	0	0	0	0	0	0	0	0	10	19	8	13
282	D_0__Bacteria;D_1__Firmicutes;D_2__Clostridia;D_3__Lachnospirales;D_4__Lachnospiraceae;D_5__Lachnospiraceae UCG-001	0	0	0	0	0	0	0	0	0	0	0	0	15	34	77	152	61	61	0	0	0	0	0	0	0	0	0	0	0	0	8	0	1	0
283	D_0__Bacteria;D_1__Firmicutes;D_2__Clostridia;D_3__Lachnospirales;D_4__Lachnospiraceae;D_5__Lachnospiraceae NK4A136 group;D_6__uncultured bacterium	0	0	0	0	0	0	0	0	0	0	0	0	234	0	19	1	132	8	0	0	0	0	0	0	0	0	0	0	0	0	8	0	2	0
284	D_0__Bacteria;D_1__Firmicutes;D_2__Clostridia;D_3__Clostridia UCG-014;D_4__unidentified;D_5__unidentified	0	0	0	0	0	0	0	0	0	0	0	0	0	0	3	0	13	381	0	0	0	0	0	0	0	0	0	0	0	0	0	7	0	0
285	D_0__Bacteria;D_1__Firmicutes;D_2__Bacilli;D_3__Erysipelotrichales;D_4__Erysipelatoclostridiaceae;D_5__Candidatus Stoquefichus;D_6__uncultured bacterium	4	2	1	0	4	0	0	1	0	0	0	0	0	0	0	0	0	0	26	65	73	88	0	77	17	10	23	0	2	2	0	0	0	0
286	D_0__Bacteria;D_1__Firmicutes;D_2__Clostridia;D_3__Lachnospirales;D_4__Lachnospiraceae	0	0	0	0	0	0	0	0	0	0	0	0	89	68	58	147	10	16	0	0	0	0	0	0	0	0	0	0	0	0	0	4	2	1
287	D_0__Bacteria;D_1__Firmicutes;D_2__Clostridia;D_3__Lachnospirales;D_4__Lachnospiraceae;D_5__Lachnoclostridium	0	0	0	0	0	0	0	0	0	0	0	0	19	22	28	125	0	28	0	0	0	0	0	0	0	0	0	0	0	0	152	0	8	13
288	D_0__Bacteria;D_1__Firmicutes;D_2__Bacilli;D_3__RF39;D_4__unidentified;D_5__unidentified	0	0	0	0	0	0	0	0	0	0	0	0	31	27	85	60	44	144	0	0	0	0	0	0	0	0	0	0	0	0	0	0	0	0
289	D_0__Bacteria;D_1__Firmicutes;D_2__Clostridia;D_3__Lachnospirales;D_4__Lachnospiraceae;D_5__Lachnospiraceae UCG-004	29	34	0	4	13	9	0	0	0	3	4	26	0	0	0	0	0	0	52	9	58	9	65	8	0	3	5	21	38	0	0	0	0	0
290	D_0__Bacteria;D_1__Firmicutes;D_2__Clostridia;D_3__Clostridia vadinBB60 group;D_4__unidentified;D_5__unidentified;D_6__unidentified	9	0	7	21	5	84	47	7	6	0	0	10	11	23	0	0	31	34	0	0	0	0	0	0	0	0	0	41	5	3	24	0	5	13
291	D_0__Bacteria;D_1__Firmicutes;D_2__Clostridia;D_3__Oscillospirales;D_4__Oscillospiraceae;D_5__Oscillibacter;D_6__uncultured bacterium	3	0	0	0	0	22	7	2	0	49	2	55	6	0	0	0	0	6	34	0	38	0	0	0	25	8	2	43	18	0	22	3	29	2
292	D_0__Bacteria;D_1__Desulfobacterota;D_2__Desulfovibrionia;D_3__Desulfovibrionales;D_4__Desulfovibrionaceae;D_5__Desulfovibrio;D_6__Desulfovibrio fairfieldensis	0	0	0	0	0	0	0	0	0	0	0	2	0	0	0	0	0	0	0	0	0	0	0	0	176	20	41	39	85	10	0	0	0	0
293	D_0__Bacteria;D_1__Firmicutes;D_2__Clostridia;D_3__Oscillospirales;D_4__Ruminococcaceae;D_5__Incertae Sedis;D_6__uncultured Clostridiales bacterium	8	15	4	0	4	8	0	3	1	0	0	23	33	8	47	10	3	6	12	0	12	2	0	10	64	10	11	12	24	4	13	6	13	3
294	D_0__Bacteria;D_1__Firmicutes;D_2__Clostridia;D_3__Lachnospirales;D_4__Lachnospiraceae;D_5__Tuzzerella;D_6__uncultured bacterium	4	17	2	2	15	4	4	0	4	3	0	9	51	44	65	17	13	17	10	0	18	1	0	0	16	4	0	10	14	1	10	0	12	0
295	D_0__Bacteria;D_1__Firmicutes;D_2__Clostridia;D_3__Lachnospirales;D_4__Lachnospiraceae;D_5__Lachnospiraceae UCG-001;D_6__uncultured bacterium	8	10	2	0	8	2	0	0	0	0	0	0	0	3	3	0	0	14	42	0	42	0	222	3	0	0	3	0	0	0	0	0	0	0
296	D_0__Bacteria;D_1__Firmicutes;D_2__Clostridia;D_3__Oscillospirales;D_4__Oscillospiraceae	4	12	5	6	2	4	38	37	18	19	8	24	6	31	6	2	1	12	0	0	0	0	0	0	35	10	31	1	3	12	3	9	11	11
297	D_0__Bacteria;D_1__Firmicutes;D_2__Clostridia;D_3__Clostridia UCG-014;D_4__unidentified;D_5__unidentified	0	0	0	0	0	0	0	0	0	0	0	0	0	0	66	0	0	0	0	0	0	0	0	0	0	0	0	0	0	0	0	5	288	0
298	D_0__Bacteria;D_1__Firmicutes;D_2__Clostridia;D_3__Oscillospirales;D_4__Ruminococcaceae;D_5__Incertae Sedis;D_6__uncultured bacterium	0	0	0	0	0	0	0	0	0	0	4	72	0	0	0	0	0	0	0	0	0	0	0	0	119	39	16	59	45	0	0	0	0	0
299	D_0__Bacteria;D_1__Firmicutes;D_2__Bacilli;D_3__RF39;D_4__unidentified;D_5__unidentified	38	37	0	0	15	6	0	0	0	0	0	0	10	70	15	12	41	6	0	0	0	0	0	0	0	0	0	0	0	0	0	6	94	0
300	D_0__Bacteria;D_1__Firmicutes;D_2__Bacilli;D_3__Lactobacillales;D_4__Streptococcaceae;D_5__Streptococcus;D_6__Streptococcus danieliae	10	35	26	99	63	39	0	0	0	0	0	0	0	0	0	0	0	0	7	21	22	6	4	14	0	0	4	0	0	0	0	0	0	0
301	D_0__Bacteria;D_1__Firmicutes;D_2__Clostridia;D_3__Oscillospirales;D_4__Oscillospiraceae;D_5__Colidextribacter	0	0	0	0	0	0	7	2	5	0	8	30	0	8	0	0	0	0	0	0	0	0	0	0	170	3	3	83	21	2	0	0	3	0
302	D_0__Bacteria;D_1__Firmicutes;D_2__Clostridia;D_3__Lachnospirales;D_4__Lachnospiraceae	0	2	3	2	8	5	0	0	0	3	2	0	80	23	21	10	13	11	0	0	10	3	10	3	0	0	0	30	11	3	29	5	31	26
303	D_0__Bacteria;D_1__Firmicutes;D_2__Clostridia;D_3__Oscillospirales;D_4__Oscillospiraceae;D_5__Colidextribacter;D_6__uncultured bacterium	0	0	0	0	0	0	0	0	5	0	0	53	94	33	47	11	9	22	0	0	0	0	0	0	0	8	0	4	14	3	23	4	8	6
304	D_0__Bacteria;D_1__Firmicutes;D_2__Clostridia;D_3__Lachnospirales;D_4__Lachnospiraceae;D_5__Lachnospiraceae NK4A136 group	0	0	0	0	0	0	0	0	0	0	0	0	88	6	56	0	176	3	0	0	0	0	0	0	0	0	0	0	0	0	0	0	0	13
305	D_0__Bacteria;D_1__Firmicutes;D_2__Clostridia;D_3__Clostridia UCG-014;D_4__unidentified;D_5__unidentified;D_6__uncultured bacterium	0	0	0	0	0	0	0	0	0	0	0	0	0	0	0	0	0	0	0	0	0	0	0	0	0	0	0	0	0	0	0	117	82	142
306	D_0__Bacteria;D_1__Firmicutes;D_2__Clostridia;D_3__Lachnospirales;D_4__Lachnospiraceae;D_5__A2;D_6__uncultured bacterium	11	11	4	0	5	83	0	0	0	0	0	0	100	32	40	23	16	12	0	0	0	0	0	0	0	0	0	0	0	0	0	0	0	0
307	D_0__Bacteria;D_1__Firmicutes;D_2__Clostridia;D_3__Clostridia UCG-014;D_4__unidentified;D_5__unidentified	7	10	26	11	0	49	0	0	0	97	128	5	4	0	0	0	0	0	0	0	0	0	0	0	0	0	0	0	0	0	0	0	0	0
308	D_0__Bacteria;D_1__Firmicutes;D_2__Clostridia;D_3__Clostridia vadinBB60 group;D_4__unidentified;D_5__unidentified;D_6__uncultured bacterium	0	0	0	0	0	0	6	0	11	11	2	114	0	0	0	0	0	0	0	0	0	0	0	0	127	7	2	0	56	0	0	0	0	0
309	D_0__Bacteria;D_1__Firmicutes;D_2__Clostridia;D_3__Lachnospirales;D_4__Lachnospiraceae;D_5__uncultured;D_6__Clostridium sp. Culture-41	8	27	0	7	8	14	4	1	2	3	0	5	21	5	42	9	3	3	12	0	16	3	55	10	0	0	3	39	12	5	10	0	6	1
310	D_0__Bacteria;D_1__Firmicutes;D_2__Clostridia;D_3__Lachnospirales;D_4__Lachnospiraceae	6	52	4	32	2	2	0	0	16	23	0	4	80	24	4	3	3	5	20	0	0	24	0	0	0	0	2	0	0	0	0	0	0	27
311	D_0__Bacteria;D_1__Firmicutes;D_2__Clostridia;D_3__Oscillospirales;D_4__Ruminococcaceae;D_5__uncultured;D_6__uncultured bacterium	5	26	7	5	6	9	0	0	0	2	0	0	0	0	0	0	0	0	93	0	31	4	97	7	15	0	14	0	12	0	0	0	0	0
312	D_0__Bacteria;D_1__Firmicutes;D_2__Clostridia;D_3__Lachnospirales;D_4__Lachnospiraceae;D_5__Roseburia;D_6__uncultured Clostridiales bacterium	0	0	0	0	0	0	0	0	0	0	0	0	89	5	36	41	25	78	0	0	0	0	0	0	0	0	0	0	0	0	2	0	0	53
313	D_0__Bacteria;D_1__Firmicutes;D_2__Clostridia;D_3__Lachnospirales;D_4__Lachnospiraceae;D_5__Lachnospiraceae FCS020 group;D_6__uncultured bacterium	2	9	0	0	1	15	0	0	0	0	1	0	10	6	17	0	0	3	158	0	48	0	22	10	0	2	23	0	1	0	0	0	0	0
314	D_0__Bacteria;D_1__Firmicutes;D_2__Clostridia;D_3__Clostridia UCG-014;D_4__unidentified;D_5__unidentified	2	0	8	35	0	0	4	228	0	9	0	6	0	0	0	6	25	1	0	0	0	0	0	0	0	1	0	0	0	0	0	0	0	0
315	D_0__Bacteria;D_1__Firmicutes;D_2__Clostridia;D_3__Lachnospirales;D_4__Lachnospiraceae	25	105	5	22	6	4	0	0	0	0	0	0	13	1	3	2	0	0	18	0	13	1	90	14	0	0	2	0	0	0	0	0	0	0
316	D_0__Bacteria;D_1__Firmicutes;D_2__Clostridia;D_3__Lachnospirales;D_4__Lachnospiraceae;D_5__Lachnoclostridium;D_6__[Clostridium] scindens	12	6	0	1	2	0	10	0	0	0	4	0	5	0	0	0	0	0	29	0	3	0	8	0	14	75	41	107	3	3	0	0	0	0
317	D_0__Bacteria;D_1__Firmicutes;D_2__Clostridia;D_3__Lachnospirales;D_4__Lachnospiraceae;D_5__Lachnospiraceae NK4A136 group;D_6__uncultured bacterium	0	0	0	0	0	0	0	0	257	29	11	0	0	0	0	0	23	0	0	0	0	0	0	0	0	3	0	0	0	0	0	0	0	0
318	D_0__Bacteria;D_1__Firmicutes;D_2__Clostridia;D_3__Oscillospirales;D_4__Butyricicoccaceae;D_5__UCG-009;D_6__uncultured bacterium	14	102	16	4	19	12	0	0	0	0	0	0	0	0	0	0	0	0	9	1	13	8	79	10	3	0	0	4	23	0	0	0	0	0
319	D_0__Bacteria;D_1__Firmicutes;D_2__Clostridia;D_3__Oscillospirales;D_4__Oscillospiraceae;D_5__uncultured;D_6__unidentified	0	0	0	0	0	0	0	0	0	0	0	0	118	5	28	3	1	6	0	0	0	0	0	0	0	0	0	0	0	0	53	18	54	31
320	D_0__Bacteria;D_1__Firmicutes;D_2__Clostridia;D_3__Lachnospirales;D_4__Lachnospiraceae	2	0	0	0	0	4	0	1	2	0	0	6	26	8	5	16	12	12	0	0	0	0	0	0	12	18	93	8	3	0	59	6	9	14
321	D_0__Bacteria;D_1__Firmicutes;D_2__Bacilli;D_3__Erysipelotrichales;D_4__Erysipelatoclostridiaceae;D_5__Erysipelatoclostridium	0	0	0	0	0	0	11	38	17	33	19	26	0	0	0	0	0	0	0	0	0	0	0	0	20	28	21	32	30	28	0	3	10	0
322	D_0__Bacteria;D_1__Firmicutes;D_2__Clostridia;D_3__Lachnospirales;D_4__Lachnospiraceae;D_5__uncultured;D_6__uncultured bacterium	0	0	0	0	0	0	0	0	0	0	0	0	122	17	34	12	0	9	0	0	0	0	1	0	0	0	0	0	0	0	83	2	23	5
323	D_0__Bacteria;D_1__Firmicutes;D_2__Clostridia;D_3__Lachnospirales;D_4__Lachnospiraceae	0	0	0	0	0	0	1	3	0	2	0	22	97	14	74	4	9	8	0	0	0	0	0	0	12	4	8	7	15	0	10	3	4	2
324	D_0__Bacteria;D_1__Firmicutes;D_2__Clostridia;D_3__Clostridia UCG-014;D_4__unidentified;D_5__unidentified	0	0	0	0	0	0	0	0	0	0	0	0	181	30	55	32	0	0	0	0	0	0	0	0	0	0	0	0	0	0	0	0	0	0
325	D_0__Bacteria;D_1__Firmicutes;D_2__Clostridia;D_3__Lachnospirales;D_4__Lachnospiraceae;D_5__uncultured;D_6__unidentified	0	0	0	0	0	0	0	0	0	0	0	0	32	22	1	38	8	9	0	0	0	0	0	0	0	0	0	0	0	0	75	2	16	95
326	D_0__Bacteria;D_1__Bacteroidota;D_2__Bacteroidia;D_3__Bacteroidales;D_4__Rikenellaceae;D_5__Rikenellaceae RC9 gut group;D_6__uncultured bacterium	0	0	0	0	0	0	14	10	7	13	12	17	0	0	0	0	0	0	0	0	0	0	0	0	63	13	47	34	19	46	0	0	0	0
327	D_0__Bacteria;D_1__Firmicutes;D_2__Clostridia;D_3__Oscillospirales;D_4__Oscillospiraceae	0	0	0	0	0	0	3	0	2	0	2	71	58	19	41	12	7	28	0	0	0	0	0	0	0	0	0	0	0	0	19	9	19	4
328	D_0__Bacteria;D_1__Firmicutes;D_2__Clostridia;D_3__Oscillospirales;D_4__Oscillospiraceae;D_5__Colidextribacter	0	0	0	0	0	0	0	0	0	0	0	0	43	104	15	41	29	30	0	0	0	0	0	0	0	0	0	0	0	0	3	7	11	11
329	D_0__Bacteria;D_1__Firmicutes;D_2__Clostridia;D_3__Peptococcales;D_4__Peptococcaceae;D_5__Peptococcus;D_6__uncultured bacterium	3	9	1	4	7	4	0	0	2	0	0	24	6	23	10	5	6	16	4	0	4	0	9	0	32	6	2	63	32	5	3	0	13	0
330	D_0__Bacteria;D_1__Firmicutes;D_2__Clostridia;D_3__Oscillospirales;D_4__Ruminococcaceae;D_5__Incertae Sedis;D_6__uncultured bacterium	12	0	1	0	0	9	1	8	0	8	0	17	0	0	0	0	0	0	107	11	88	0	0	0	0	0	23	0	7	0	0	0	0	0
331	D_0__Bacteria;D_1__Firmicutes;D_2__Clostridia;D_3__Lachnospirales;D_4__Lachnospiraceae	0	7	2	40	0	4	0	0	0	0	0	4	0	0	0	0	0	0	81	2	104	14	0	16	0	0	13	0	0	0	0	0	0	0
332	D_0__Bacteria;D_1__Firmicutes;D_2__Clostridia;D_3__Oscillospirales;D_4__Ruminococcaceae;D_5__uncultured;D_6__uncultured bacterium	6	27	9	7	11	11	0	0	0	0	0	2	1	0	0	0	0	0	65	0	54	11	72	4	0	1	5	0	0	0	0	0	0	0
333	D_0__Bacteria;D_1__Firmicutes;D_2__Clostridia;D_3__Clostridia vadinBB60 group;D_4__unidentified;D_5__unidentified	0	0	0	0	0	0	0	0	0	0	0	0	3	52	0	7	10	3	0	0	0	0	0	0	0	0	0	0	0	0	58	0	12	137
334	D_0__Bacteria;D_1__Firmicutes;D_2__Clostridia;D_3__Lachnospirales;D_4__Lachnospiraceae	11	6	6	2	0	13	0	0	0	3	7	0	23	13	12	7	0	7	13	0	121	0	0	1	0	0	3	4	16	1	2	0	7	0
335	D_0__Bacteria;D_1__Firmicutes;D_2__Clostridia;D_3__Oscillospirales;D_4__Oscillospiraceae;D_5__Oscillibacter	9	33	0	6	7	18	0	4	0	0	3	4	0	15	2	0	32	4	4	0	2	1	34	7	2	2	3	9	5	3	35	4	24	3
336	D_0__Bacteria;D_1__Firmicutes;D_2__Bacilli;D_3__Erysipelotrichales;D_4__Erysipelatoclostridiaceae;D_5__Erysipelatoclostridium	0	0	0	0	0	0	0	0	0	0	0	0	0	0	0	0	0	0	0	0	0	0	0	0	0	0	0	0	0	0	0	201	72	0
337	D_0__Bacteria;D_1__Firmicutes;D_2__Clostridia;D_3__Lachnospirales;D_4__Lachnospiraceae	0	0	0	0	0	0	0	0	0	0	0	0	205	0	4	0	5	1	0	0	0	0	0	0	0	0	0	0	0	0	46	0	3	8
338	D_0__Bacteria;D_1__Firmicutes;D_2__Clostridia;D_3__Lachnospirales;D_4__Lachnospiraceae;D_5__Roseburia;D_6__uncultured bacterium	0	0	0	0	0	0	0	0	0	0	0	0	66	4	83	44	2	0	0	0	0	0	0	0	0	0	0	0	0	0	45	25	0	3
339	D_0__Bacteria;D_1__Firmicutes;D_2__Clostridia;D_3__Lachnospirales;D_4__Lachnospiraceae;D_5__Lachnoclostridium	22	39	0	7	27	14	0	0	0	0	0	3	8	8	8	8	0	12	55	4	2	3	26	0	0	2	4	0	0	0	13	2	1	2
340	D_0__Bacteria;D_1__Firmicutes;D_2__Clostridia;D_3__Lachnospirales;D_4__Lachnospiraceae;D_5__Lachnoclostridium	37	57	7	33	11	46	0	0	0	0	0	0	0	0	0	4	0	0	25	0	18	0	27	0	0	0	4	0	0	0	0	0	0	0
341	D_0__Bacteria;D_1__Desulfobacterota;D_2__Desulfovibrionia;D_3__Desulfovibrionales;D_4__Desulfovibrionaceae;D_5__Bilophila;D_6__uncultured bacterium	0	0	0	0	0	0	2	5	2	2	1	27	0	0	0	0	0	0	0	0	0	0	0	0	126	11	7	51	35	0	0	0	0	0
342	D_0__Bacteria;D_1__Firmicutes;D_2__Clostridia;D_3__Lachnospirales;D_4__Lachnospiraceae;D_5__Roseburia	0	0	0	0	0	0	0	0	0	0	0	0	94	121	0	0	0	30	0	0	0	0	0	0	0	0	0	0	0	0	8	0	5	10
343	D_0__Bacteria;D_1__Firmicutes;D_2__Clostridia;D_3__Lachnospirales;D_4__Lachnospiraceae	0	24	0	0	0	0	3	0	0	0	0	7	79	71	5	3	66	1	0	0	0	0	0	0	0	0	0	0	6	0	0	0	0	0
344	D_0__Bacteria;D_1__Firmicutes;D_2__Clostridia;D_3__Lachnospirales;D_4__Lachnospiraceae;D_5__Roseburia;D_6__uncultured bacterium	0	0	0	0	0	0	0	0	0	0	0	0	70	140	26	4	9	16	0	0	0	0	0	0	0	0	0	0	0	0	0	0	0	0
345	D_0__Bacteria;D_1__Firmicutes;D_2__Clostridia;D_3__Lachnospirales;D_4__Lachnospiraceae;D_5__Lachnoclostridium	0	0	0	0	0	0	0	0	0	0	0	0	0	32	35	13	0	0	0	0	0	0	0	0	0	0	0	0	0	0	0	49	136	0
346	D_0__Bacteria;D_1__Firmicutes;D_2__Clostridia;D_3__Oscillospirales;D_4__Ruminococcaceae;D_5__uncultured	0	0	0	0	0	0	4	4	5	2	0	23	9	5	4	0	10	4	0	0	0	0	0	0	73	17	34	17	32	6	0	2	8	1
347	D_0__Bacteria;D_1__Desulfobacterota;D_2__Desulfovibrionia;D_3__Desulfovibrionales;D_4__Desulfovibrionaceae;D_5__uncultured;D_6__uncultured Desulfovibrionales bacterium	0	0	0	0	0	0	3	4	0	0	0	36	0	0	0	0	0	0	0	0	0	0	0	0	125	13	11	29	35	4	0	0	0	0
348	D_0__Bacteria;D_1__Firmicutes;D_2__Clostridia;D_3__Oscillospirales;D_4__Ruminococcaceae;D_5__Incertae Sedis;D_6__uncultured bacterium	0	0	0	0	0	0	0	0	3	3	4	9	9	7	12	3	7	2	0	0	0	0	0	0	42	22	0	33	9	5	62	11	10	6
349	D_0__Bacteria;D_1__Firmicutes;D_2__Clostridia;D_3__Lachnospirales;D_4__Lachnospiraceae	0	0	0	0	0	0	0	0	0	0	0	0	133	7	12	0	15	8	0	0	0	0	0	0	0	0	0	0	0	0	16	8	54	5
350	D_0__Bacteria;D_1__Firmicutes;D_2__Clostridia;D_3__Lachnospirales;D_4__Lachnospiraceae;D_5__A2;D_6__uncultured bacterium	0	0	0	0	0	0	0	1	0	2	0	8	0	0	0	0	0	0	0	0	0	0	0	0	108	2	11	83	40	2	0	0	0	0
351	D_0__Bacteria;D_1__Firmicutes;D_2__Bacilli;D_3__RF39;D_4__unidentified;D_5__unidentified;D_6__uncultured bacterium	0	0	0	0	0	0	0	0	0	0	0	0	8	0	0	0	14	14	0	0	0	0	0	0	0	0	0	0	0	0	0	130	91	0
352	D_0__Bacteria;D_1__Firmicutes;D_2__Clostridia;D_3__Oscillospirales;D_4__Ruminococcaceae;D_5__Negativibacillus	4	42	0	0	8	14	4	7	3	0	0	8	15	11	0	5	6	1	15	0	22	0	18	3	18	5	21	15	11	0	0	0	0	0
353	D_0__Bacteria;D_1__Firmicutes;D_2__Clostridia;D_3__Lachnospirales;D_4__Lachnospiraceae;D_5__Lachnoclostridium	7	12	0	4	5	12	3	1	0	0	0	4	35	8	27	5	6	12	14	2	12	2	14	8	6	4	9	11	4	3	12	1	7	5
354	D_0__Bacteria;D_1__Firmicutes;D_2__Clostridia;D_3__Lachnospirales;D_4__Lachnospiraceae;D_5__uncultured;D_6__Clostridium sp. Culture-27	0	7	1	0	1	4	0	0	0	1	0	2	14	5	16	0	6	12	54	5	29	0	19	21	9	1	7	0	39	0	0	0	2	0
355	D_0__Bacteria;D_1__Firmicutes;D_2__Clostridia;D_3__Oscillospirales;D_4__Oscillospiraceae;D_5__NK4A214 group;D_6__unidentified	0	0	0	0	0	0	0	0	0	0	0	0	0	0	7	5	10	20	0	0	0	0	0	0	0	0	0	0	0	0	16	42	152	0
356	D_0__Bacteria;D_1__Firmicutes;D_2__Clostridia;D_3__Lachnospirales;D_4__Lachnospiraceae;D_5__Roseburia;D_6__uncultured bacterium	2	0	1	0	0	0	0	0	0	0	0	0	81	21	12	12	96	16	0	0	0	0	0	0	0	0	0	0	0	0	0	0	0	10
357	D_0__Bacteria;D_1__Bacteroidota;D_2__Bacteroidia;D_3__Bacteroidales;D_4__Bacteroidaceae;D_5__Bacteroides	0	7	0	0	0	0	19	0	21	0	0	34	0	28	0	0	0	0	0	3	0	0	3	0	12	29	19	13	22	7	11	8	15	0
358	D_0__Bacteria;D_1__Firmicutes;D_2__Bacilli;D_3__Lactobacillales;D_4__Streptococcaceae;D_5__Lactococcus	0	0	0	0	0	0	2	39	7	5	3	0	17	35	4	5	37	5	0	0	0	0	0	0	3	0	14	29	25	14	6	0	1	0
359	D_0__Bacteria;D_1__Firmicutes;D_2__Clostridia;D_3__Clostridia UCG-014;D_4__unidentified;D_5__unidentified	0	0	0	0	0	0	6	0	7	38	76	88	0	0	0	0	13	7	0	0	0	0	0	0	0	0	0	5	9	0	0	0	0	0
360	D_0__Bacteria;D_1__Firmicutes;D_2__Bacilli;D_3__Erysipelotrichales;D_4__Erysipelatoclostridiaceae;D_5__Erysipelatoclostridium	0	0	0	0	0	0	0	0	0	0	0	0	16	8	9	5	0	42	0	0	0	0	0	0	0	0	0	0	0	0	0	47	52	70
361	D_0__Bacteria;D_1__Firmicutes;D_2__Bacilli;D_3__Erysipelotrichales;D_4__Erysipelotrichaceae	9	5	17	4	37	0	0	12	4	17	8	91	0	6	4	7	0	22	0	0	0	0	0	0	0	0	0	0	0	4	0	0	0	0
362	D_0__Bacteria;D_1__Firmicutes;D_2__Clostridia;D_3__Clostridia UCG-014;D_4__unidentified;D_5__unidentified	0	0	0	0	0	0	0	0	21	120	68	17	0	0	21	0	0	0	0	0	0	0	0	0	0	0	0	0	0	0	0	0	0	0
363	D_0__Bacteria;D_1__Firmicutes;D_2__Clostridia;D_3__Lachnospirales;D_4__Lachnospiraceae	46	111	10	4	0	0	0	0	0	0	0	0	0	0	0	0	0	0	9	0	11	1	47	5	0	0	2	0	0	0	0	0	0	0
364	D_0__Bacteria;D_1__Firmicutes;D_2__Clostridia;D_3__Lachnospirales;D_4__Lachnospiraceae	0	0	0	0	0	0	0	0	0	0	0	0	62	21	151	10	0	0	0	0	0	0	0	0	0	0	0	0	0	0	0	2	0	0
365	D_0__Bacteria;D_1__Firmicutes;D_2__Clostridia;D_3__Oscillospirales;D_4__Ruminococcaceae;D_5__uncultured	2	17	7	4	7	5	0	0	0	5	6	25	43	11	3	3	6	7	0	0	0	0	7	2	2	5	2	28	4	0	21	0	11	10
366	D_0__Bacteria;D_1__Firmicutes;D_2__Clostridia;D_3__Lachnospirales;D_4__Lachnospiraceae	0	0	0	0	0	0	0	0	0	0	0	0	11	4	35	61	52	46	0	0	0	0	0	0	0	0	0	0	0	0	0	1	26	3
367	D_0__Bacteria;D_1__Firmicutes;D_2__Clostridia;D_3__Lachnospirales;D_4__Lachnospiraceae	0	36	3	7	19	16	0	0	0	0	0	0	89	18	3	2	0	0	0	0	0	0	0	0	0	0	0	4	0	0	10	0	0	31
368	D_0__Bacteria;D_1__Firmicutes;D_2__Clostridia;D_3__Christensenellales;D_4__Christensenellaceae;D_5__uncultured;D_6__uncultured bacterium	6	20	3	6	5	18	0	2	1	2	1	9	13	0	20	3	2	5	28	0	22	3	17	5	0	0	3	22	16	0	1	0	1	3
369	D_0__Bacteria;D_1__Firmicutes;D_2__Clostridia;D_3__Oscillospirales;D_4__UCG-010;D_5__unidentified;D_6__unidentified	0	0	0	0	0	0	0	0	0	0	0	0	56	16	95	11	42	17	0	0	0	0	0	0	0	0	0	0	0	0	0	0	0	0
370	D_0__Bacteria;D_1__Firmicutes;D_2__Clostridia;D_3__Clostridia vadinBB60 group;D_4__unidentified;D_5__unidentified	0	0	0	0	0	0	0	0	0	0	0	0	22	96	12	3	19	23	0	0	0	0	0	0	0	0	0	0	0	0	2	1	7	52
371	D_0__Bacteria;D_1__Firmicutes;D_2__Clostridia;D_3__Lachnospirales;D_4__Lachnospiraceae	0	5	0	0	5	7	1	0	5	1	1	4	73	23	75	0	5	10	0	0	0	0	0	0	1	0	0	1	4	0	5	2	6	2
372	D_0__Bacteria;D_1__Firmicutes;D_2__Clostridia;D_3__Lachnospirales;D_4__Lachnospiraceae	0	0	0	0	0	0	0	0	0	0	0	0	51	45	2	0	0	0	0	0	0	0	0	0	0	0	0	0	0	0	0	10	120	7
373	D_0__Bacteria;D_1__Bacteroidota;D_2__Bacteroidia;D_3__Bacteroidales;D_4__Muribaculaceae;D_5__unidentified;D_6__uncultured bacterium	0	0	0	0	0	0	59	45	75	13	9	8	0	0	0	0	0	0	0	0	0	0	0	0	0	25	0	0	0	0	0	0	0	0
374	D_0__Bacteria;D_1__Actinobacteriota;D_2__Coriobacteriia;D_3__Coriobacteriales;D_4__Eggerthellaceae;D_5__Enterorhabdus;D_6__uncultured bacterium	0	0	0	0	0	0	15	8	10	8	3	40	0	0	0	0	0	0	0	0	0	0	0	0	32	22	29	21	28	17	0	0	0	0
375	D_0__Bacteria;D_1__Firmicutes;D_2__Clostridia;D_3__Lachnospirales;D_4__Lachnospiraceae;D_5__Roseburia;D_6__mouse gut metagenome	0	0	0	0	0	0	0	0	0	0	0	0	0	10	155	0	58	5	0	0	0	0	0	0	0	0	0	0	0	0	0	0	0	0
376	D_0__Bacteria;D_1__Firmicutes;D_2__Clostridia;D_3__Lachnospirales;D_4__Lachnospiraceae;D_5__uncultured;D_6__uncultured bacterium	6	43	2	17	5	6	1	0	0	0	1	8	0	10	0	1	8	10	11	0	14	1	56	6	0	1	0	14	4	0	0	1	0	0
377	D_0__Bacteria;D_1__Firmicutes;D_2__Bacilli;D_3__Erysipelotrichales;D_4__Erysipelotrichaceae;D_5__uncultured;D_6__unidentified	0	0	0	0	0	0	0	0	0	0	0	0	32	35	30	27	26	15	0	0	0	0	0	0	0	0	0	0	0	0	0	32	15	13
378	D_0__Bacteria;D_1__Firmicutes;D_2__Clostridia;D_3__Lachnospirales;D_4__Lachnospiraceae;D_5__GCA-900066575;D_6__uncultured bacterium	6	22	1	6	3	15	0	0	0	0	0	0	25	14	8	5	5	2	20	3	17	1	27	12	0	0	2	0	0	0	4	4	16	5
379	D_0__Bacteria;D_1__Firmicutes;D_2__Clostridia;D_3__Clostridia UCG-014;D_4__unidentified;D_5__unidentified	1	0	0	0	0	0	0	0	0	0	0	0	19	0	0	1	96	105	0	0	0	0	0	0	0	0	0	0	0	0	0	0	0	0
380	D_0__Bacteria;D_1__Firmicutes;D_2__Clostridia;D_3__Lachnospirales;D_4__Lachnospiraceae	0	0	0	0	0	0	0	0	0	0	0	0	18	20	4	33	44	8	0	0	0	0	0	0	0	0	0	0	0	0	0	1	9	85
381	D_0__Bacteria;D_1__Firmicutes;D_2__Clostridia;D_3__Clostridia UCG-014;D_4__unidentified;D_5__unidentified	0	0	0	0	0	0	0	0	0	0	0	0	15	103	0	11	37	55	0	0	0	0	0	0	0	0	0	0	0	0	0	0	0	0
382	D_0__Bacteria;D_1__Firmicutes;D_2__Bacilli;D_3__Erysipelotrichales;D_4__Erysipelotrichaceae;D_5__uncultured;D_6__unidentified	0	0	0	0	0	0	0	0	0	0	0	0	38	25	31	40	29	15	0	0	0	0	0	0	0	0	0	0	0	0	0	9	25	8
383	D_0__Bacteria;D_1__Bacteroidota;D_2__Bacteroidia;D_3__Bacteroidales;D_4__Rikenellaceae;D_5__Alistipes;D_6__uncultured bacterium	0	0	0	0	0	0	22	13	25	57	13	59	0	0	0	0	0	0	0	0	0	0	0	0	0	0	0	8	7	15	0	0	0	0
384	D_0__Bacteria;D_1__Firmicutes;D_2__Clostridia;D_3__Oscillospirales;D_4__Ruminococcaceae;D_5__Anaerotruncus;D_6__uncultured bacterium	0	0	0	0	0	0	0	1	0	0	0	6	27	0	9	0	2	0	0	0	0	0	0	0	123	1	6	21	13	4	0	0	4	0
385	D_0__Bacteria;D_1__Firmicutes;D_2__Clostridia;D_3__Lachnospirales;D_4__Lachnospiraceae	0	0	0	0	0	0	0	0	0	0	0	0	83	0	0	0	0	4	0	0	0	0	0	0	0	0	0	0	0	0	16	6	106	2
386	D_0__Bacteria;D_1__Firmicutes;D_2__Clostridia;D_3__Oscillospirales;D_4__Oscillospiraceae;D_5__Intestinimonas;D_6__uncultured bacterium	0	0	0	0	0	2	2	0	0	0	0	2	67	29	30	1	38	0	0	0	0	0	0	0	6	0	1	0	0	1	17	5	11	3
387	D_0__Bacteria;D_1__Firmicutes;D_2__Clostridia;D_3__Clostridia UCG-014;D_4__unidentified;D_5__unidentified	0	0	0	0	0	0	0	0	0	0	0	0	15	47	9	64	29	50	0	0	0	0	0	0	0	0	0	0	0	0	0	0	0	0
388	D_0__Bacteria;D_1__Firmicutes;D_2__Bacilli;D_3__RF39;D_4__unidentified;D_5__unidentified	0	0	0	0	0	0	0	0	0	0	0	0	0	0	37	0	12	3	0	0	0	0	0	0	0	0	0	0	0	0	0	3	158	0
389	D_0__Bacteria;D_1__Firmicutes;D_2__Clostridia;D_3__Lachnospirales;D_4__Lachnospiraceae;D_5__uncultured;D_6__uncultured bacterium	0	7	0	0	3	2	1	0	0	1	1	26	0	10	0	8	30	36	4	0	0	0	0	0	0	2	0	11	50	0	1	0	15	3
390	D_0__Bacteria;D_1__Firmicutes;D_2__Clostridia;D_3__Lachnospirales;D_4__Lachnospiraceae;D_5__uncultured;D_6__uncultured bacterium	7	22	0	4	3	3	0	0	0	0	0	0	0	0	0	0	0	0	64	0	97	0	0	0	0	0	10	0	0	0	0	0	0	0
391	D_0__Bacteria;D_1__Firmicutes;D_2__Clostridia;D_3__Lachnospirales;D_4__Lachnospiraceae;D_5__Lachnospiraceae NK4B4 group;D_6__uncultured bacterium	0	0	0	0	0	0	0	0	0	0	0	0	0	35	164	0	8	2	0	0	0	0	0	0	0	0	0	0	0	0	0	0	0	0
392	D_0__Bacteria;D_1__Firmicutes;D_2__Clostridia;D_3__Lachnospirales;D_4__Lachnospiraceae;D_5__Roseburia	0	0	0	0	0	0	0	0	0	0	0	0	33	0	14	15	30	72	0	0	0	0	0	0	0	0	0	0	0	0	15	4	17	7
393	D_0__Bacteria;D_1__Firmicutes;D_2__Clostridia;D_3__Oscillospirales;D_4__Oscillospiraceae;D_5__Colidextribacter;D_6__uncultured Clostridiales bacterium	0	51	0	4	0	1	0	0	0	0	0	0	16	0	15	11	3	0	29	0	49	0	0	0	0	0	0	0	0	0	11	0	10	5
394	D_0__Bacteria;D_1__Firmicutes;D_2__Clostridia;D_3__Clostridia vadinBB60 group;D_4__unidentified;D_5__unidentified;D_6__uncultured Clostridiales bacterium	4	3	0	0	0	0	8	1	3	5	0	23	0	0	5	0	5	0	0	0	0	0	0	0	86	5	24	21	0	0	0	0	1	9
395	D_0__Bacteria;D_1__Firmicutes;D_2__Clostridia;D_3__Lachnospirales;D_4__Lachnospiraceae	0	0	0	0	0	0	0	0	0	0	0	4	0	8	12	97	82	0	0	0	0	0	0	0	0	0	0	0	0	0	0	0	0	0
396	D_0__Bacteria;D_1__Firmicutes;D_2__Clostridia;D_3__Oscillospirales;D_4__Ruminococcaceae;D_5__uncultured;D_6__uncultured bacterium	0	6	0	0	0	3	3	0	3	0	0	8	57	19	13	11	9	4	15	0	10	0	0	4	0	0	0	14	0	1	9	4	9	0
397	D_0__Bacteria;D_1__Firmicutes;D_2__Clostridia;D_3__Oscillospirales;D_4__Oscillospiraceae	0	27	1	2	2	17	0	0	0	0	0	0	59	29	46	5	0	6	0	0	0	0	0	0	0	0	0	0	0	0	0	1	5	0
398	D_0__Bacteria;D_1__Firmicutes;D_2__Clostridia;D_3__Lachnospirales;D_4__Lachnospiraceae	0	0	0	0	0	0	0	0	0	0	0	0	0	3	92	31	2	0	0	0	0	0	0	0	0	0	0	0	0	0	0	0	0	71
399	D_0__Bacteria;D_1__Firmicutes;D_2__Clostridia;D_3__Clostridia UCG-014;D_4__unidentified;D_5__unidentified	1	0	0	0	0	0	0	0	0	0	0	0	176	9	4	8	0	0	0	0	0	0	0	0	0	0	0	0	0	0	0	0	0	0
400	D_0__Bacteria;D_1__Firmicutes;D_2__Bacilli;D_3__Erysipelotrichales;D_4__Erysipelatoclostridiaceae	0	0	0	0	0	0	23	12	0	23	21	25	0	0	0	0	0	0	0	0	0	0	0	0	0	25	15	11	33	9	0	0	0	0
401	D_0__Bacteria;D_1__Firmicutes;D_2__Clostridia;D_3__Lachnospirales;D_4__Defluviitaleaceae;D_5__Defluviitaleaceae UCG-011;D_6__uncultured organism	0	0	0	0	0	0	0	0	0	0	0	0	22	29	29	4	6	41	0	0	0	0	1	0	0	0	0	0	0	0	0	15	27	23
402	D_0__Bacteria;D_1__Firmicutes;D_2__Clostridia;D_3__Oscillospirales;D_4__Oscillospiraceae;D_5__Oscillibacter	0	0	0	0	0	0	0	0	0	0	0	0	21	86	85	0	0	0	0	0	0	0	0	0	0	0	0	0	0	0	0	0	0	5
403	D_0__Bacteria;D_1__Firmicutes;D_2__Clostridia;D_3__Christensenellales;D_4__Christensenellaceae;D_5__uncultured;D_6__uncultured bacterium	0	0	0	0	0	0	0	0	0	0	0	0	15	8	59	1	0	0	0	0	0	0	0	0	0	0	0	0	0	0	0	23	80	11
404	D_0__Bacteria;D_1__Firmicutes;D_2__Clostridia;D_3__Lachnospirales;D_4__Lachnospiraceae	26	21	13	16	0	15	0	0	0	0	0	0	0	0	0	0	0	0	37	0	21	3	29	3	0	2	6	0	0	0	0	0	0	3
405	D_0__Bacteria;D_1__Firmicutes;D_2__Clostridia;D_3__Oscillospirales;D_4__Ruminococcaceae;D_5__Incertae Sedis;D_6__uncultured bacterium	0	0	0	0	0	0	0	0	0	0	0	0	152	1	7	1	26	0	0	0	0	0	0	0	0	0	0	0	0	0	0	0	8	0
406	D_0__Bacteria;D_1__Firmicutes;D_2__Clostridia;D_3__Lachnospirales;D_4__Lachnospiraceae;D_5__Lachnoclostridium	0	0	0	0	0	0	0	0	0	0	0	0	42	11	8	5	11	15	0	0	0	0	0	0	0	0	0	0	0	0	38	29	34	2
407	D_0__Bacteria;D_1__Firmicutes;D_2__Bacilli;D_3__Erysipelotrichales;D_4__Erysipelotrichaceae;D_5__uncultured;D_6__uncultured bacterium	0	0	0	0	0	0	0	0	0	0	0	0	13	9	0	29	43	0	0	0	0	0	0	0	0	0	0	0	0	0	39	18	41	3
408	D_0__Bacteria;D_1__Firmicutes;D_2__Clostridia;D_3__Lachnospirales;D_4__Lachnospiraceae;D_5__uncultured;D_6__uncultured bacterium	14	12	0	10	0	6	0	0	0	0	0	0	0	0	0	3	0	3	63	2	67	0	0	0	0	0	7	0	0	0	3	0	0	4
409	D_0__Bacteria;D_1__Firmicutes;D_2__Clostridia;D_3__Oscillospirales;D_4__Ruminococcaceae;D_5__[Eubacterium] siraeum group;D_6__uncultured bacterium	0	0	0	0	0	0	0	0	0	0	0	0	9	10	16	16	67	2	0	0	0	0	0	0	0	0	0	0	0	0	0	0	73	0
410	D_0__Bacteria;D_1__Firmicutes;D_2__Clostridia;D_3__Clostridia UCG-014;D_4__unidentified;D_5__unidentified;D_6__uncultured bacterium	0	0	0	0	0	0	0	0	0	0	0	0	12	17	58	31	10	64	0	0	0	0	0	0	0	0	0	0	0	0	0	0	0	0
411	D_0__Bacteria;D_1__Firmicutes;D_2__Clostridia;D_3__Lachnospirales;D_4__Lachnospiraceae;D_5__ASF356;D_6__uncultured bacterium	0	0	0	0	0	0	0	2	5	2	0	38	12	9	6	0	8	12	0	0	0	0	0	0	0	14	16	62	0	2	0	2	0	0
412	D_0__Bacteria;D_1__Firmicutes;D_2__Clostridia;D_3__Oscillospirales;D_4__Oscillospiraceae;D_5__Oscillibacter;D_6__uncultured bacterium	6	15	0	6	3	6	0	19	7	3	0	7	18	8	27	3	0	8	0	0	0	3	0	2	0	0	0	9	0	7	15	0	13	3
413	D_0__Bacteria;D_1__Firmicutes;D_2__Clostridia;D_3__Clostridia vadinBB60 group;D_4__unidentified;D_5__unidentified	0	0	0	0	0	0	0	0	0	0	0	0	0	22	1	2	5	6	0	0	0	0	0	0	0	0	0	0	0	0	58	7	48	39
414	D_0__Bacteria;D_1__Firmicutes;D_2__Clostridia;D_3__Oscillospirales;D_4__Ruminococcaceae;D_5__uncultured	16	82	2	16	9	59	0	0	0	0	0	0	0	0	0	0	0	0	0	0	0	0	0	0	0	0	0	0	0	0	0	0	0	0
415	D_0__Bacteria;D_1__Firmicutes;D_2__Clostridia;D_3__Lachnospirales;D_4__Lachnospiraceae;D_5__GCA-900066575;D_6__uncultured bacterium	0	6	0	8	0	1	0	0	0	2	4	6	11	9	4	4	8	1	17	2	6	1	0	0	11	0	9	28	21	2	9	7	3	4
416	D_0__Bacteria;D_1__Firmicutes;D_2__Clostridia;D_3__Oscillospirales;D_4__Oscillospiraceae;D_5__uncultured;D_6__uncultured bacterium	3	6	2	8	2	45	0	3	0	0	0	9	25	3	0	0	12	2	0	0	0	0	1	0	42	0	0	9	11	0	0	0	0	0
417	D_0__Bacteria;D_1__Firmicutes;D_2__Clostridia;D_3__Lachnospirales;D_4__Lachnospiraceae;D_5__[Eubacterium] xylanophilum group;D_6__uncultured bacterium	0	0	0	0	0	0	0	0	0	0	0	0	114	6	0	55	0	8	0	0	0	0	0	0	0	0	0	0	0	0	0	0	0	0
418	D_0__Bacteria;D_1__Firmicutes;D_2__Bacilli;D_3__RF39;D_4__unidentified;D_5__unidentified;D_6__uncultured bacterium	0	0	0	0	0	0	0	0	0	0	0	0	0	31	0	94	31	25	0	0	0	0	0	0	0	0	0	0	0	0	0	0	0	0
419	D_0__Bacteria;D_1__Firmicutes;D_2__Clostridia;D_3__Lachnospirales;D_4__Lachnospiraceae	0	18	0	10	0	0	0	0	0	0	0	0	0	0	0	0	0	0	61	0	81	0	0	0	0	2	7	0	0	0	0	0	0	0
420	D_0__Bacteria;D_1__Firmicutes;D_2__Clostridia;D_3__Lachnospirales;D_4__Lachnospiraceae	0	0	0	0	0	0	0	1	6	12	0	0	19	26	12	0	0	58	0	0	0	0	0	0	0	4	2	4	0	0	33	0	0	0
421	D_0__Bacteria;D_1__Firmicutes;D_2__Clostridia;D_3__Clostridia UCG-014;D_4__unidentified;D_5__unidentified	0	0	0	0	0	0	0	0	0	0	0	0	18	52	14	0	0	12	0	0	0	0	0	0	0	0	0	0	0	0	1	12	68	0
422	D_0__Bacteria;D_1__Firmicutes;D_2__Clostridia;D_3__Lachnospirales;D_4__Lachnospiraceae;D_5__Lachnospiraceae NK4A136 group	0	0	0	0	0	0	0	23	0	1	0	36	61	9	0	1	9	28	0	0	0	0	0	0	0	0	0	0	0	1	0	7	0	0
423	D_0__Bacteria;D_1__Firmicutes;D_2__Clostridia;D_3__Lachnospirales;D_4__Lachnospiraceae	0	0	0	0	0	0	0	0	0	0	0	0	14	19	5	38	32	0	0	0	0	0	0	0	0	0	0	0	0	0	0	0	7	61
424	D_0__Bacteria;D_1__Firmicutes;D_2__Clostridia;D_3__Lachnospirales;D_4__Lachnospiraceae;D_5__uncultured;D_6__Clostridium sp. Culture-54	0	6	0	0	2	0	0	0	0	0	4	7	20	3	11	7	3	0	0	0	0	0	0	1	4	5	0	7	9	4	31	3	39	8
425	D_0__Bacteria;D_1__Firmicutes;D_2__Clostridia;D_3__Lachnospirales;D_4__Lachnospiraceae;D_5__Blautia;D_6__Lachnospiraceae bacterium DW59	3	114	0	21	0	24	0	0	0	0	0	0	5	0	1	0	0	3	0	0	2	0	0	0	0	0	0	0	0	0	0	0	0	0
426	D_0__Bacteria;D_1__Firmicutes;D_2__Clostridia;D_3__Lachnospirales;D_4__Lachnospiraceae;D_5__Roseburia;D_6__uncultured bacterium	0	0	0	0	0	0	0	0	0	0	0	0	56	15	42	13	14	7	0	0	0	0	0	0	0	0	0	0	0	0	1	2	14	8
427	D_0__Bacteria;D_1__Firmicutes;D_2__Clostridia;D_3__Lachnospirales;D_4__Lachnospiraceae;D_5__Acetatifactor;D_6__uncultured bacterium	4	4	1	7	2	10	0	4	0	1	0	3	46	3	4	17	6	15	0	0	0	0	0	0	0	0	0	8	13	0	4	0	4	13
428	D_0__Bacteria;D_1__Firmicutes;D_2__Clostridia;D_3__Lachnospirales;D_4__Lachnospiraceae;D_5__GCA-900066575;D_6__uncultured bacterium	3	15	0	8	13	10	0	5	4	0	0	14	3	0	0	5	0	2	0	0	0	3	35	7	0	0	0	27	12	2	0	0	1	0
429	D_0__Bacteria;D_1__Firmicutes;D_2__Clostridia;D_3__Clostridia vadinBB60 group;D_4__unidentified;D_5__unidentified;D_6__unidentified	0	0	0	0	0	0	0	0	0	0	0	0	18	6	2	14	10	16	0	0	0	0	0	0	0	0	0	0	0	0	33	0	48	22
430	D_0__Bacteria;D_1__Firmicutes;D_2__Clostridia;D_3__Oscillospirales;D_4__Ruminococcaceae;D_5__Anaerotruncus;D_6__uncultured bacterium	5	8	0	0	7	8	2	2	0	0	2	27	4	8	1	3	3	1	5	0	3	0	3	0	35	6	0	19	13	0	2	0	0	0
431	D_0__Bacteria;D_1__Firmicutes;D_2__Clostridia;D_3__Oscillospirales;D_4__Ruminococcaceae;D_5__uncultured	5	9	0	0	0	0	0	0	0	0	4	37	0	0	0	0	0	0	16	0	12	0	0	0	0	5	0	38	40	0	0	0	0	0
432	D_0__Bacteria;D_1__Firmicutes;D_2__Bacilli;D_3__Lactobacillales;D_4__Lactobacillaceae;D_5__Lactobacillus	0	0	0	0	0	0	0	0	0	0	0	0	0	0	0	0	0	0	0	0	0	0	0	0	0	0	165	0	0	0	0	0	0	0
433	D_0__Bacteria;D_1__Firmicutes;D_2__Clostridia;D_3__Clostridia UCG-014;D_4__unidentified;D_5__unidentified;D_6__unidentified	0	0	0	0	0	0	0	0	0	0	0	0	41	55	17	1	0	10	0	0	0	0	0	0	0	0	0	0	0	0	0	10	30	0
434	D_0__Bacteria;D_1__Firmicutes;D_2__Clostridia;D_3__Lachnospirales;D_4__Lachnospiraceae;D_5__A2;D_6__uncultured bacterium	0	0	0	0	0	0	0	0	0	2	22	16	0	102	0	0	5	4	0	0	0	0	0	0	0	0	0	0	3	0	0	6	0	3
435	D_0__Bacteria;D_1__Firmicutes;D_2__Bacilli;D_3__RF39;D_4__unidentified;D_5__unidentified;D_6__uncultured bacterium	0	0	0	0	0	0	0	0	0	0	0	0	11	6	26	18	0	19	0	0	0	0	0	0	0	0	0	0	0	0	25	26	15	17
436	D_0__Bacteria;D_1__Firmicutes;D_2__Clostridia;D_3__Lachnospirales;D_4__Lachnospiraceae	0	0	0	0	0	0	4	0	0	7	2	0	10	2	8	36	0	13	0	0	0	0	0	0	0	0	0	0	0	0	10	14	54	0
437	D_0__Bacteria;D_1__Firmicutes;D_2__Clostridia;D_3__Lachnospirales;D_4__Lachnospiraceae;D_5__Lachnospiraceae NK4A136 group	0	0	0	0	0	0	0	0	0	0	0	0	0	0	160	0	0	0	0	0	0	0	0	0	0	0	0	0	0	0	0	0	0	0
438	D_0__Bacteria;D_1__Firmicutes;D_2__Clostridia;D_3__Lachnospirales;D_4__Lachnospiraceae	13	18	0	22	0	21	0	0	0	0	0	0	11	11	0	0	0	2	22	0	7	4	18	0	0	0	3	0	0	0	0	0	7	0
439	D_0__Bacteria;D_1__Firmicutes;D_2__Clostridia;D_3__Oscillospirales;D_4__Butyricicoccaceae;D_5__UCG-009;D_6__uncultured bacterium	0	0	0	0	0	0	0	0	0	0	0	0	40	38	13	20	19	17	0	0	0	0	0	0	0	0	0	0	0	0	4	0	8	0
440	D_0__Bacteria;D_1__Firmicutes;D_2__Clostridia;D_3__Lachnospirales;D_4__Lachnospiraceae;D_5__Roseburia;D_6__uncultured bacterium	0	0	0	0	0	0	0	1	24	46	16	56	7	0	0	6	0	0	0	0	0	0	0	0	0	0	0	0	0	0	0	0	0	0
441	D_0__Bacteria;D_1__Firmicutes;D_2__Clostridia;D_3__Lachnospirales;D_4__Lachnospiraceae;D_5__Lachnospiraceae NK4A136 group;D_6__uncultured bacterium	0	0	0	0	0	0	0	0	0	0	0	0	60	4	14	1	11	1	0	0	0	0	0	0	0	0	0	0	0	0	18	7	33	5
442	D_0__Bacteria;D_1__Firmicutes;D_2__Bacilli;D_3__RF39;D_4__unidentified;D_5__unidentified	0	0	0	0	0	0	0	0	0	0	0	0	36	15	0	7	12	0	0	0	0	0	0	0	0	0	0	0	0	0	84	0	0	0
443	D_0__Bacteria;D_1__Firmicutes;D_2__Clostridia;D_3__Oscillospirales;D_4__Butyricicoccaceae;D_5__Butyricicoccus;D_6__uncultured bacterium	0	0	0	0	0	0	1	0	0	0	2	18	7	10	6	2	4	0	0	0	0	0	0	0	24	0	3	28	19	4	13	0	11	1
444	D_0__Bacteria;D_1__Firmicutes;D_2__Bacilli;D_3__RF39;D_4__unidentified;D_5__unidentified	0	0	0	0	0	0	0	0	0	0	0	0	2	1	8	16	55	71	0	0	0	0	0	0	0	0	0	0	0	0	0	0	0	0
445	D_0__Bacteria;D_1__Firmicutes;D_2__Clostridia;D_3__Clostridia vadinBB60 group;D_4__unidentified;D_5__unidentified;D_6__unidentified	0	32	7	0	0	27	20	6	11	6	2	3	0	5	0	0	0	0	0	0	0	0	1	0	2	2	8	0	3	2	6	9	0	0
446	D_0__Bacteria;D_1__Firmicutes;D_2__Clostridia;D_3__Lachnospirales;D_4__Lachnospiraceae;D_5__Lachnospiraceae UCG-001;D_6__uncultured bacterium	0	0	0	0	0	0	0	0	0	0	0	0	29	0	0	0	4	0	0	0	0	0	0	0	0	0	0	0	0	0	0	33	86	0
447	D_0__Bacteria;D_1__Firmicutes;D_2__Clostridia;D_3__Oscillospirales;D_4__Ruminococcaceae;D_5__Incertae Sedis;D_6__uncultured bacterium	0	0	0	0	0	0	2	0	2	0	0	3	119	1	0	0	2	1	0	0	0	0	0	0	0	0	0	0	0	0	21	0	0	0
448	D_0__Bacteria;D_1__Firmicutes;D_2__Clostridia;D_3__Lachnospirales;D_4__Lachnospiraceae;D_5__Marvinbryantia;D_6__uncultured bacterium	0	0	0	0	0	0	0	0	0	0	0	0	7	12	0	0	0	38	0	0	0	0	0	0	0	0	0	0	0	0	83	0	3	8
449	D_0__Bacteria;D_1__Actinobacteriota;D_2__Coriobacteriia;D_3__Coriobacteriales;D_4__Eggerthellaceae;D_5__Enterorhabdus;D_6__uncultured bacterium	0	0	0	0	0	0	9	4	14	19	9	48	0	0	0	0	0	0	0	0	0	0	0	0	15	15	12	3	0	2	0	0	0	0
450	D_0__Bacteria;D_1__Firmicutes;D_2__Clostridia;D_3__Lachnospirales;D_4__Lachnospiraceae;D_5__Acetatifactor	26	50	1	14	9	10	5	0	0	2	0	11	0	1	1	1	2	5	0	0	0	0	0	0	0	0	0	0	0	0	7	0	0	4
451	D_0__Bacteria;D_1__Firmicutes;D_2__Clostridia;D_3__Lachnospirales;D_4__Lachnospiraceae	0	0	0	0	0	0	2	6	0	2	0	0	0	0	0	0	0	0	0	0	0	0	0	0	23	3	48	26	34	5	0	0	0	0
452	D_0__Bacteria;D_1__Firmicutes;D_2__Clostridia;D_3__Oscillospirales;D_4__Oscillospiraceae;D_5__uncultured;D_6__uncultured bacterium	0	0	0	0	0	0	0	0	0	0	0	0	18	2	64	0	4	32	0	0	0	0	0	0	0	0	0	0	0	0	8	2	16	3
453	D_0__Bacteria;D_1__Firmicutes;D_2__Clostridia;D_3__Lachnospirales;D_4__Lachnospiraceae;D_5__uncultured;D_6__uncultured bacterium	4	102	4	13	14	0	0	0	0	0	0	0	3	2	1	4	1	0	0	0	0	0	0	0	0	0	0	0	0	0	0	0	0	0
454	D_0__Bacteria;D_1__Firmicutes;D_2__Clostridia;D_3__Oscillospirales;D_4__Oscillospiraceae;D_5__uncultured	4	11	2	2	1	5	0	0	0	0	0	3	1	4	6	3	0	0	53	0	24	0	0	0	3	3	4	9	2	6	0	2	0	0
455	D_0__Bacteria;D_1__Firmicutes;D_2__Clostridia;D_3__Lachnospirales;D_4__Lachnospiraceae;D_5__Blautia;D_6__Lachnospiraceae bacterium 28-4	0	0	0	0	0	0	0	0	0	0	0	0	96	34	0	0	10	8	0	0	0	0	0	0	0	0	0	0	0	0	0	0	0	0
456	D_0__Bacteria;D_1__Firmicutes;D_2__Clostridia;D_3__Peptostreptococcales-Tissierellales;D_4__Anaerovoracaceae;D_5__[Eubacterium] nodatum group;D_6__uncultured bacterium	0	0	0	0	0	0	0	0	0	0	0	0	19	11	30	31	17	5	0	0	0	0	0	0	0	0	0	0	0	0	20	8	7	0
457	D_0__Bacteria;D_1__Firmicutes;D_2__Clostridia;D_3__Clostridia vadinBB60 group;D_4__unidentified;D_5__unidentified;D_6__unidentified	0	0	0	0	0	0	0	0	0	0	0	0	6	27	0	0	0	0	0	0	0	0	0	0	0	0	0	0	0	0	71	4	18	22
458	D_0__Bacteria;D_1__Firmicutes;D_2__Clostridia;D_3__Clostridia UCG-014;D_4__unidentified;D_5__unidentified	16	29	2	3	12	22	16	0	16	1	1	28	0	0	0	0	0	0	0	0	0	0	0	0	0	0	0	0	0	0	0	0	0	0
459	D_0__Bacteria;D_1__Firmicutes;D_2__Clostridia;D_3__Lachnospirales;D_4__Lachnospiraceae	0	0	0	0	3	0	0	0	0	0	0	0	0	0	0	0	0	0	61	0	76	0	0	0	0	0	6	0	0	0	0	0	0	0
460	D_0__Bacteria;D_1__Firmicutes;D_2__Bacilli;D_3__Lactobacillales;D_4__Lactobacillaceae;D_5__Lactobacillus;D_6__Lactobacillus murinus	0	0	0	0	0	0	0	0	0	0	0	0	0	0	0	0	0	0	0	0	0	0	0	0	0	0	0	0	0	0	146	0	0	0
461	D_0__Bacteria;D_1__Firmicutes;D_2__Clostridia;D_3__Lachnospirales;D_4__Lachnospiraceae;D_5__Lachnospiraceae NK4A136 group;D_6__uncultured bacterium	0	0	0	0	0	0	0	0	0	0	0	0	5	11	119	1	5	3	0	0	0	0	0	0	0	0	0	0	0	0	0	0	0	0
462	D_0__Bacteria;D_1__Firmicutes;D_2__Clostridia;D_3__Oscillospirales;D_4__Ruminococcaceae;D_5__Incertae Sedis;D_6__uncultured Clostridiales bacterium	9	8	4	4	3	9	0	0	0	6	0	0	0	0	0	0	0	0	9	1	15	0	4	11	15	5	7	19	11	3	0	0	0	0
463	D_0__Bacteria;D_1__Firmicutes;D_2__Clostridia;D_3__Lachnospirales;D_4__Lachnospiraceae;D_5__GCA-900066575;D_6__uncultured bacterium	7	11	0	0	0	10	0	0	0	2	3	10	7	9	5	0	8	5	0	0	0	0	0	0	0	0	0	42	22	0	0	0	0	0
464	D_0__Bacteria;D_1__Firmicutes;D_2__Clostridia;D_3__Lachnospirales;D_4__Lachnospiraceae;D_5__GCA-900066575;D_6__uncultured bacterium	1	4	0	2	4	8	0	1	0	0	0	0	16	29	17	7	10	2	0	0	0	0	0	0	3	0	0	12	5	3	4	2	3	8
465	D_0__Bacteria;D_1__Firmicutes;D_2__Clostridia;D_3__Lachnospirales;D_4__Lachnospiraceae;D_5__uncultured;D_6__uncultured bacterium	0	0	0	0	0	0	0	0	0	1	0	5	22	6	9	10	23	14	0	0	0	0	0	0	0	0	0	1	1	0	36	1	6	5
466	D_0__Bacteria;D_1__Firmicutes;D_2__Clostridia;D_3__Oscillospirales;D_4__Ruminococcaceae;D_5__UBA1819;D_6__uncultured bacterium	0	0	0	0	0	0	0	0	0	0	0	0	13	14	54	15	5	11	0	0	0	0	0	0	0	0	0	0	0	0	8	0	17	3
467	D_0__Bacteria;D_1__Firmicutes;D_2__Clostridia;D_3__Lachnospirales;D_4__Lachnospiraceae;D_5__Lachnospiraceae NK4A136 group;D_6__uncultured Clostridiales bacterium	7	19	2	7	26	6	0	0	0	0	0	0	0	0	0	0	0	0	31	0	16	0	16	0	0	0	5	0	0	0	0	0	0	0
468	D_0__Bacteria;D_1__Firmicutes;D_2__Clostridia;D_3__Clostridia UCG-014;D_4__unidentified;D_5__unidentified	3	0	2	0	0	0	0	0	0	56	0	0	12	6	15	4	8	14	0	0	0	0	0	0	0	0	0	0	0	0	3	0	7	5
469	D_0__Bacteria;D_1__Firmicutes;D_2__Clostridia;D_3__Oscillospirales;D_4__Oscillospiraceae;D_5__Colidextribacter	0	20	8	8	3	10	2	0	0	2	2	23	4	1	0	3	0	6	12	0	0	0	0	0	0	0	0	7	20	0	2	0	2	0
470	D_0__Bacteria;D_1__Firmicutes;D_2__Clostridia;D_3__Lachnospirales;D_4__Lachnospiraceae	0	0	0	0	0	0	0	0	0	0	0	0	12	21	53	35	1	5	0	0	0	0	0	0	0	0	0	0	0	0	3	0	2	2
471	D_0__Bacteria;D_1__Firmicutes;D_2__Clostridia;D_3__Oscillospirales;D_4__Oscillospiraceae;D_5__Oscillibacter;D_6__uncultured bacterium	5	8	0	2	1	15	0	0	0	0	0	11	4	0	1	1	0	0	8	0	24	0	17	0	6	4	1	12	7	0	2	0	4	0
472	D_0__Bacteria;D_1__Firmicutes;D_2__Clostridia;D_3__Lachnospirales;D_4__Lachnospiraceae;D_5__ASF356;D_6__uncultured bacterium	3	3	0	1	0	5	0	9	0	0	0	0	50	6	8	7	22	4	0	0	0	0	14	1	0	0	0	0	0	0	0	0	0	0
473	D_0__Bacteria;D_1__Firmicutes;D_2__Clostridia;D_3__Oscillospirales;D_4__Oscillospiraceae;D_5__UCG-003;D_6__uncultured bacterium	0	0	0	0	0	0	0	0	0	7	3	56	0	0	0	0	0	2	0	0	0	0	0	0	15	18	0	17	15	0	0	0	0	0
474	D_0__Bacteria;D_1__Firmicutes;D_2__Clostridia;D_3__Oscillospirales;D_4__Oscillospiraceae;D_5__uncultured;D_6__uncultured bacterium	0	0	0	0	0	0	0	0	5	16	5	90	0	0	0	0	0	0	0	0	0	0	0	0	0	0	0	0	16	0	0	0	0	0
475	D_0__Bacteria;D_1__Firmicutes;D_2__Clostridia;D_3__Lachnospirales;D_4__Lachnospiraceae;D_5__Lachnospiraceae UCG-001;D_6__unidentified	0	0	0	0	0	0	0	0	0	0	0	0	23	0	0	0	4	0	0	0	0	0	0	0	0	0	0	0	0	0	0	27	78	0
476	D_0__Bacteria;D_1__Firmicutes;D_2__Clostridia;D_3__Lachnospirales;D_4__Lachnospiraceae	0	0	0	0	0	0	0	0	0	3	0	0	37	3	53	15	0	7	0	0	0	0	0	0	0	0	0	0	0	0	9	0	1	3
477	D_0__Bacteria;D_1__Firmicutes;D_2__Clostridia;D_3__Lachnospirales;D_4__Lachnospiraceae	6	8	4	1	15	36	1	0	0	2	1	7	19	0	0	0	10	0	0	0	0	0	0	0	0	0	0	0	0	0	7	4	4	3
478	D_0__Bacteria;D_1__Firmicutes;D_2__Clostridia;D_3__Clostridia UCG-014;D_4__unidentified;D_5__unidentified	0	0	0	0	0	0	0	0	0	0	0	0	5	1	86	0	4	29	0	0	0	0	0	0	0	0	0	0	0	0	0	0	0	0
479	D_0__Bacteria;D_1__Firmicutes;D_2__Clostridia;D_3__Lachnospirales;D_4__Lachnospiraceae;D_5__Lachnospiraceae NK4A136 group	0	0	0	0	0	0	0	0	0	0	0	0	22	9	34	0	19	13	0	0	0	0	0	0	0	0	0	0	0	0	0	2	6	18
480	D_0__Bacteria;D_1__Firmicutes;D_2__Clostridia;D_3__Lachnospirales;D_4__Lachnospiraceae	0	0	0	0	0	0	0	0	0	0	0	0	11	1	32	9	11	4	0	0	0	0	0	0	0	0	0	9	9	1	16	6	10	4
481	D_0__Bacteria;D_1__Firmicutes;D_2__Bacilli;D_3__Staphylococcales;D_4__Staphylococcaceae;D_5__Staphylococcus	0	0	4	0	0	0	0	0	0	0	0	0	11	19	15	39	11	22	0	0	0	0	0	0	0	0	0	0	0	0	0	0	0	0
482	D_0__Bacteria;D_1__Firmicutes;D_2__Clostridia;D_3__Lachnospirales;D_4__Lachnospiraceae;D_5__uncultured;D_6__unidentified	0	0	0	0	0	0	0	0	0	0	0	0	22	5	0	50	0	0	0	0	0	0	0	0	0	0	0	0	0	0	0	0	0	44
483	D_0__Bacteria;D_1__Firmicutes;D_2__Clostridia;D_3__Lachnospirales;D_4__Lachnospiraceae;D_5__Roseburia	0	0	0	0	0	0	0	0	0	0	0	0	44	18	7	5	20	7	0	0	0	0	0	0	0	0	0	0	0	0	0	0	9	10
484	D_0__Bacteria;D_1__Firmicutes;D_2__Bacilli;D_3__RF39;D_4__unidentified;D_5__unidentified;D_6__uncultured rumen bacterium	0	0	0	0	0	0	0	0	0	0	0	0	0	0	13	0	0	0	0	0	0	0	0	0	0	0	0	0	0	0	0	61	46	0
485	D_0__Bacteria;D_1__Firmicutes;D_2__Clostridia;D_3__Lachnospirales;D_4__Lachnospiraceae	4	23	0	0	2	6	0	1	4	1	1	13	2	0	0	0	0	0	0	0	5	0	11	0	10	0	1	12	23	0	0	0	0	0
486	D_0__Bacteria;D_1__Firmicutes;D_2__Clostridia;D_3__Lachnospirales;D_4__Lachnospiraceae;D_5__Lachnoclostridium	2	2	0	2	2	3	1	0	0	0	0	6	12	36	33	0	3	2	0	0	2	0	0	0	0	0	1	0	0	0	0	0	5	7
487	D_0__Bacteria;D_1__Firmicutes;D_2__Clostridia;D_3__Lachnospirales;D_4__Lachnospiraceae	32	23	0	7	0	4	0	0	0	0	25	25	0	0	2	0	0	0	0	0	0	0	0	0	0	0	0	0	0	0	0	0	0	0
488	D_0__Bacteria;D_1__Firmicutes;D_2__Clostridia;D_3__Lachnospirales;D_4__Lachnospiraceae;D_5__GCA-900066575;D_6__uncultured bacterium	1	3	0	1	0	15	0	0	0	0	0	5	17	3	2	5	0	6	13	2	13	0	13	0	0	1	0	10	4	0	2	0	0	2
489	D_0__Bacteria;D_1__Firmicutes;D_2__Clostridia;D_3__Lachnospirales;D_4__Lachnospiraceae;D_5__uncultured	0	6	3	4	1	11	0	0	0	1	1	12	14	3	14	4	8	3	0	0	9	0	0	0	0	0	0	0	0	0	2	2	13	7
490	D_0__Bacteria;D_1__Firmicutes;D_2__Bacilli;D_3__RF39;D_4__unidentified;D_5__unidentified	0	0	0	0	0	0	20	7	29	56	6	0	0	0	0	0	0	0	0	0	0	0	0	0	0	0	0	0	0	0	0	0	0	0
491	D_0__Bacteria;D_1__Firmicutes;D_2__Clostridia;D_3__Oscillospirales;D_4__UCG-010;D_5__unidentified	3	0	1	3	5	29	24	4	8	3	20	5	0	7	0	0	0	4	0	0	0	0	0	0	0	0	0	0	0	0	0	0	0	0
492	D_0__Bacteria;D_1__Actinobacteriota;D_2__Coriobacteriia;D_3__Coriobacteriales;D_4__Eggerthellaceae;D_5__Parvibacter;D_6__uncultured bacterium	0	0	0	0	0	0	18	6	14	6	5	10	0	0	0	0	0	0	0	0	0	0	0	0	10	20	10	6	8	3	0	0	0	0
493	D_0__Bacteria;D_1__Firmicutes;D_2__Clostridia;D_3__Oscillospirales;D_4__Oscillospiraceae;D_5__uncultured;D_6__uncultured bacterium	0	0	0	0	0	0	0	0	0	0	0	0	27	14	23	4	10	11	0	0	0	0	0	0	0	0	0	0	0	0	1	3	16	7
494	D_0__Bacteria;D_1__Firmicutes;D_2__Clostridia;D_3__Lachnospirales;D_4__Lachnospiraceae;D_5__Acetatifactor	0	0	0	0	0	0	0	0	0	0	0	0	7	0	3	20	4	8	0	0	0	0	0	0	0	0	0	0	0	0	41	5	21	7
495	D_0__Bacteria;D_1__Firmicutes;D_2__Clostridia;D_3__Clostridia vadinBB60 group;D_4__unidentified;D_5__unidentified;D_6__uncultured bacterium	0	0	0	0	0	0	0	0	0	0	0	0	2	107	0	3	0	4	0	0	0	0	0	0	0	0	0	0	0	0	0	0	0	0
496	D_0__Bacteria;D_1__Firmicutes;D_2__Clostridia;D_3__Clostridia UCG-014;D_4__unidentified;D_5__unidentified;D_6__uncultured organism	0	0	0	0	0	0	2	0	0	0	2	0	3	22	5	6	7	38	0	0	0	0	0	0	0	0	0	0	0	0	15	7	3	4
497	D_0__Bacteria;D_1__Firmicutes;D_2__Clostridia;D_3__Lachnospirales;D_4__Lachnospiraceae;D_5__Roseburia;D_6__uncultured bacterium	0	0	0	0	0	0	0	0	0	0	0	0	100	13	0	0	1	0	0	0	0	0	0	0	0	0	0	0	0	0	0	0	0	0
498	D_0__Bacteria;D_1__Firmicutes;D_2__Clostridia;D_3__Clostridia UCG-014;D_4__unidentified;D_5__unidentified	0	0	0	0	0	0	0	0	0	0	0	0	0	2	23	0	0	0	0	0	0	0	0	0	0	0	0	0	0	0	30	2	46	11
499	D_0__Bacteria;D_1__Firmicutes;D_2__Bacilli;D_3__RF39;D_4__unidentified;D_5__unidentified	6	57	6	26	14	4	0	0	0	0	0	0	0	0	0	0	0	0	0	0	0	0	0	0	0	0	0	0	0	0	0	0	0	0
500	D_0__Bacteria;D_1__Firmicutes;D_2__Clostridia;D_3__Lachnospirales;D_4__Lachnospiraceae;D_5__Coprococcus	5	2	0	0	3	7	0	0	0	1	0	3	2	1	3	2	3	1	10	0	23	0	20	4	8	6	2	2	3	0	0	0	2	0
501	D_0__Bacteria;D_1__Firmicutes;D_2__Clostridia;D_3__Oscillospirales;D_4__Oscillospiraceae	0	0	0	0	0	0	5	4	4	4	8	8	0	2	7	0	4	2	0	0	0	0	0	0	21	2	25	7	4	2	3	0	0	1
502	D_0__Bacteria;D_1__Firmicutes;D_2__Clostridia;D_3__Lachnospirales;D_4__Lachnospiraceae;D_5__GCA-900066575;D_6__uncultured bacterium	2	9	0	4	1	3	0	0	0	0	0	5	12	19	6	0	0	0	0	0	6	2	9	1	0	0	0	16	6	2	3	0	2	4
503	D_0__Bacteria;D_1__Firmicutes;D_2__Clostridia;D_3__Lachnospirales;D_4__Lachnospiraceae;D_5__uncultured	0	0	0	0	0	0	0	0	0	0	0	0	59	1	8	16	15	1	0	0	0	0	0	0	0	0	0	0	0	0	0	2	9	0
504	D_0__Bacteria;D_1__Firmicutes;D_2__Clostridia;D_3__Lachnospirales;D_4__Lachnospiraceae;D_5__Lachnospiraceae UCG-001;D_6__uncultured bacterium	0	0	0	0	0	0	0	0	0	0	0	0	0	111	0	0	0	0	0	0	0	0	0	0	0	0	0	0	0	0	0	0	0	0
505	D_0__Bacteria;D_1__Firmicutes;D_2__Clostridia;D_3__Lachnospirales;D_4__Lachnospiraceae;D_5__Lachnospiraceae NK4A136 group;D_6__uncultured bacterium	0	0	0	0	0	0	0	0	0	0	0	0	0	0	0	9	4	0	0	0	0	0	0	0	0	0	0	0	0	0	0	23	24	51
506	D_0__Bacteria;D_1__Firmicutes;D_2__Bacilli;D_3__RF39;D_4__unidentified;D_5__unidentified	0	0	0	0	0	0	0	0	0	0	0	0	0	19	26	0	7	0	0	0	0	0	0	0	0	0	0	0	0	0	16	11	25	6
507	D_0__Bacteria;D_1__Firmicutes;D_2__Clostridia;D_3__Lachnospirales;D_4__Lachnospiraceae;D_5__Lachnospiraceae NK4A136 group;D_6__uncultured bacterium	0	0	0	0	0	0	0	0	0	0	0	0	0	0	0	39	71	0	0	0	0	0	0	0	0	0	0	0	0	0	0	0	0	0
508	D_0__Bacteria;D_1__Firmicutes;D_2__Clostridia;D_3__Lachnospirales;D_4__Lachnospiraceae;D_5__A2;D_6__uncultured bacterium	0	4	1	1	0	7	0	0	0	0	0	0	9	5	47	6	3	4	0	0	0	0	1	0	0	0	0	0	0	0	13	1	3	4
509	D_0__Bacteria;D_1__Firmicutes;D_2__Bacilli;D_3__RF39;D_4__unidentified;D_5__unidentified;D_6__unidentified	0	0	0	0	0	0	0	0	0	0	0	0	0	0	0	0	0	109	0	0	0	0	0	0	0	0	0	0	0	0	0	0	0	0
510	D_0__Bacteria;D_1__Firmicutes;D_2__Clostridia;D_3__Lachnospirales;D_4__Lachnospiraceae;D_5__uncultured;D_6__Clostridium sp. Clone-47	0	0	0	0	0	0	0	0	0	2	0	14	8	8	1	0	4	5	0	0	0	0	0	0	0	0	0	0	65	0	0	0	0	0
511	D_0__Bacteria;D_1__Firmicutes;D_2__Clostridia;D_3__Oscillospirales;D_4__Oscillospiraceae;D_5__uncultured;D_6__uncultured bacterium	3	15	0	9	0	8	3	0	0	0	0	0	0	0	0	0	0	0	28	0	0	0	0	7	12	0	4	11	6	0	0	0	0	0
512	D_0__Bacteria;D_1__Firmicutes;D_2__Clostridia;D_3__Peptostreptococcales-Tissierellales;D_4__Anaerovoracaceae;D_5__Family XIII AD3011 group;D_6__uncultured bacterium	2	2	3	0	3	0	4	2	5	6	5	3	7	4	3	0	0	3	0	0	0	0	0	0	0	0	0	18	4	14	13	0	1	4
513	D_0__Bacteria;D_1__Firmicutes;D_2__Clostridia;D_3__Lachnospirales;D_4__Lachnospiraceae;D_5__Lachnoclostridium	0	11	0	4	4	0	0	0	0	0	0	0	10	0	0	0	0	4	0	0	24	3	38	8	0	0	0	0	0	0	0	0	0	0
514	D_0__Bacteria;D_1__Firmicutes;D_2__Clostridia;D_3__Christensenellales;D_4__Christensenellaceae;D_5__Christensenellaceae R-7 group;D_6__unidentified	0	0	0	0	0	0	0	0	0	0	0	0	5	12	24	4	3	8	0	0	0	0	0	0	0	0	0	0	0	0	0	20	30	0
515	D_0__Bacteria;D_1__Firmicutes;D_2__Clostridia;D_3__Lachnospirales;D_4__Lachnospiraceae;D_5__Lachnospiraceae NK4A136 group	0	0	0	0	0	0	0	0	0	0	0	0	12	13	20	24	2	8	0	0	0	0	0	0	0	0	0	0	0	0	0	0	4	22
516	D_0__Bacteria;D_1__Firmicutes;D_2__Bacilli;D_3__RF39;D_4__unidentified;D_5__unidentified	0	0	0	0	0	0	0	0	0	0	0	0	0	0	83	0	0	22	0	0	0	0	0	0	0	0	0	0	0	0	0	0	0	0
517	D_0__Bacteria;D_1__Firmicutes;D_2__Clostridia;D_3__Oscillospirales;D_4__Oscillospiraceae;D_5__uncultured;D_6__uncultured bacterium	0	0	0	0	0	0	0	0	0	0	0	0	26	19	6	2	11	2	0	0	0	0	0	0	0	0	0	0	0	0	23	3	11	1
518	D_0__Bacteria;D_1__Firmicutes;D_2__Clostridia;D_3__Oscillospirales;D_4__Oscillospiraceae;D_5__uncultured;D_6__uncultured bacterium	5	3	1	4	1	0	0	0	1	0	1	5	4	8	4	2	10	5	0	0	10	0	0	0	2	0	0	3	6	0	8	0	13	7
519	D_0__Bacteria;D_1__Firmicutes;D_2__Clostridia;D_3__Clostridia vadinBB60 group;D_4__unidentified;D_5__unidentified;D_6__uncultured bacterium	0	0	0	0	0	0	0	0	0	0	0	0	2	7	10	14	21	4	0	0	0	0	0	0	0	0	0	0	0	0	0	3	42	0
520	D_0__Bacteria;D_1__Firmicutes;D_2__Clostridia;D_3__Oscillospirales;D_4__Ruminococcaceae;D_5__UBA1819;D_6__uncultured bacterium	0	0	0	0	0	0	0	0	0	0	0	0	0	0	0	0	0	0	0	0	0	0	0	0	103	0	0	0	0	0	0	0	0	0
521	D_0__Bacteria;D_1__Firmicutes;D_2__Clostridia;D_3__Oscillospirales;D_4__Oscillospiraceae;D_5__NK4A214 group	7	22	2	8	9	13	1	0	3	0	1	0	3	4	4	1	4	1	0	0	0	0	0	4	0	0	0	0	1	0	0	4	10	0
522	D_0__Bacteria;D_1__Firmicutes;D_2__Clostridia;D_3__Lachnospirales;D_4__Lachnospiraceae	0	0	0	0	0	1	0	0	0	0	0	0	0	0	48	9	0	0	0	0	0	0	0	0	0	0	0	0	0	0	0	0	0	43
523	D_0__Bacteria;D_1__Firmicutes;D_2__Bacilli;D_3__RF39;D_4__unidentified;D_5__unidentified	0	0	0	0	0	0	0	0	0	0	0	0	27	25	6	5	20	3	0	0	0	0	0	0	0	0	0	0	0	0	0	3	11	1
524	D_0__Bacteria;D_1__Firmicutes;D_2__Clostridia;D_3__Lachnospirales;D_4__Lachnospiraceae;D_5__GCA-900066575;D_6__uncultured bacterium	0	0	0	0	0	0	6	4	2	0	0	5	0	7	27	8	8	0	0	0	0	0	0	0	9	8	0	11	5	0	0	0	0	0
525	D_0__Bacteria;D_1__Firmicutes;D_2__Clostridia;D_3__Lachnospirales;D_4__Lachnospiraceae;D_5__Lachnospiraceae NK4A136 group	0	0	0	0	0	0	0	15	14	0	70	0	0	0	0	0	0	0	0	0	0	0	0	0	0	0	0	0	0	0	0	0	0	0
526	D_0__Bacteria;D_1__Proteobacteria;D_2__Alphaproteobacteria;D_3__Rhizobiales;D_4__Rhizobiaceae;D_5__Phyllobacterium	1	3	6	6	0	3	2	0	3	1	0	0	1	2	1	1	0	6	3	0	5	14	12	2	3	0	10	0	10	0	0	0	3	0
527	D_0__Bacteria;D_1__Firmicutes;D_2__Clostridia;D_3__Lachnospirales;D_4__Lachnospiraceae	0	0	0	0	0	0	0	0	0	0	0	0	25	9	0	51	2	0	0	0	0	0	0	0	0	0	0	0	0	0	0	2	0	9
528	D_0__Bacteria;D_1__Firmicutes;D_2__Clostridia;D_3__Oscillospirales;D_4__Oscillospiraceae;D_5__Oscillibacter	5	44	2	3	1	2	0	2	0	0	0	3	1	0	3	0	1	0	0	0	0	0	20	0	0	0	0	6	1	0	3	0	0	0
529	D_0__Bacteria;D_1__Firmicutes;D_2__Clostridia;D_3__Lachnospirales;D_4__Lachnospiraceae	0	2	0	0	0	3	0	0	0	0	0	3	6	3	9	3	0	10	3	0	43	0	0	0	0	0	0	5	7	0	0	0	0	0
530	D_0__Bacteria;D_1__Firmicutes;D_2__Clostridia;D_3__Oscillospirales;D_4__Oscillospiraceae;D_5__uncultured	0	0	0	0	0	0	0	0	0	0	0	0	22	18	20	0	10	14	0	0	0	0	0	0	0	0	0	0	0	0	0	6	7	0
531	D_0__Bacteria;D_1__Firmicutes;D_2__Clostridia;D_3__Oscillospirales;D_4__Oscillospiraceae	0	0	0	0	0	0	8	0	0	0	0	0	0	10	15	5	8	13	0	0	0	0	0	0	0	0	10	0	0	0	0	8	19	0
532	D_0__Bacteria;D_1__Firmicutes;D_2__Bacilli;D_3__RF39;D_4__unidentified;D_5__unidentified;D_6__uncultured bacterium	0	0	0	0	0	0	0	0	0	0	0	0	0	0	0	0	0	89	0	0	0	0	0	0	0	0	0	0	0	0	7	0	0	0
533	D_0__Bacteria;D_1__Firmicutes;D_2__Clostridia;D_3__Lachnospirales;D_4__Lachnospiraceae	0	0	0	0	0	0	0	4	1	7	3	2	5	15	5	4	2	0	0	0	0	0	0	0	3	0	11	9	13	11	0	0	0	0
534	D_0__Bacteria;D_1__Firmicutes;D_2__Clostridia;D_3__Clostridia UCG-014;D_4__unidentified;D_5__unidentified	0	0	0	0	0	0	0	0	0	0	0	0	15	0	1	75	0	4	0	0	0	0	0	0	0	0	0	0	0	0	0	0	0	0
535	D_0__Bacteria;D_1__Firmicutes;D_2__Clostridia;D_3__Oscillospirales;D_4__Oscillospiraceae;D_5__uncultured;D_6__uncultured Clostridiales bacterium	0	0	0	0	0	0	0	0	0	0	0	0	0	0	3	1	1	3	0	0	0	0	0	0	0	0	0	0	0	0	44	8	30	5
536	D_0__Bacteria;D_1__Firmicutes;D_2__Clostridia;D_3__Clostridiales;D_4__Clostridiaceae;D_5__Clostridium sensu stricto 1;D_6__Clostridium sp. ND2	0	0	0	0	0	0	0	0	0	0	0	0	0	0	1	13	0	3	0	0	0	0	0	0	0	0	0	0	0	0	30	9	9	30
537	D_0__Bacteria;D_1__Firmicutes;D_2__Clostridia;D_3__Lachnospirales;D_4__Lachnospiraceae;D_5__Lachnospiraceae UCG-006;D_6__uncultured bacterium	0	5	0	0	8	0	0	0	0	0	1	2	20	5	4	3	2	8	12	0	5	1	4	1	0	0	3	5	0	1	3	0	1	0
538	D_0__Bacteria;D_1__Firmicutes;D_2__Clostridia;D_3__Lachnospirales;D_4__Lachnospiraceae;D_5__uncultured;D_6__uncultured bacterium	5	16	1	3	0	5	0	0	1	0	1	0	14	7	25	4	0	2	0	0	0	0	0	0	0	0	0	0	0	0	0	0	2	7
539	D_0__Bacteria;D_1__Firmicutes;D_2__Clostridia;D_3__Lachnospirales;D_4__Lachnospiraceae	0	0	0	0	0	0	0	0	0	0	0	0	9	30	2	9	7	8	0	0	0	0	0	0	0	0	0	0	0	0	12	0	6	10
540	D_0__Bacteria;D_1__Firmicutes;D_2__Bacilli;D_3__Staphylococcales;D_4__Staphylococcaceae;D_5__Staphylococcus	8	5	9	10	18	14	0	0	0	0	0	0	0	0	0	0	0	0	0	0	0	13	0	13	0	0	0	0	1	0	0	0	0	0
541	D_0__Bacteria;D_1__Firmicutes;D_2__Clostridia;D_3__Lachnospirales;D_4__Lachnospiraceae	0	0	0	0	0	0	0	0	0	0	0	0	2	10	48	3	28	0	0	0	0	0	0	0	0	0	0	0	0	0	0	0	0	0
542	D_0__Bacteria;D_1__Firmicutes;D_2__Clostridia;D_3__Clostridia UCG-014;D_4__unidentified;D_5__unidentified	0	0	0	0	0	0	2	0	0	0	61	0	5	0	0	6	11	5	0	0	0	0	0	0	0	0	0	0	0	0	0	0	0	0
543	D_0__Bacteria;D_1__Firmicutes;D_2__Clostridia;D_3__Lachnospirales;D_4__Lachnospiraceae	0	0	0	0	0	0	0	0	0	0	0	0	39	45	2	0	2	0	0	0	0	0	0	0	0	0	0	0	0	0	2	0	0	0
544	D_0__Bacteria;D_1__Firmicutes;D_2__Clostridia;D_3__Clostridia vadinBB60 group;D_4__unidentified;D_5__unidentified;D_6__uncultured bacterium	0	0	0	0	0	0	0	0	0	0	0	0	3	11	0	0	65	11	0	0	0	0	0	0	0	0	0	0	0	0	0	0	0	0
545	D_0__Bacteria;D_1__Firmicutes;D_2__Clostridia;D_3__Lachnospirales;D_4__Lachnospiraceae;D_5__Lachnoclostridium	0	0	0	3	0	0	14	0	10	0	0	27	0	0	0	0	1	0	0	0	0	0	0	0	0	28	0	0	0	0	6	0	0	0
546	D_0__Bacteria;D_1__Firmicutes;D_2__Clostridia;D_3__Lachnospirales;D_4__Lachnospiraceae	0	0	0	0	0	0	0	0	0	0	0	0	86	0	0	0	0	0	0	0	0	0	0	0	0	0	0	0	0	0	0	0	0	0
547	D_0__Bacteria;D_1__Firmicutes;D_2__Clostridia;D_3__Oscillospirales;D_4__Oscillospiraceae;D_5__UCG-005;D_6__uncultured Clostridiales bacterium	5	19	0	3	12	2	0	0	0	0	0	0	8	5	19	4	6	2	0	0	0	0	0	0	0	0	0	0	0	0	0	0	0	0
548	D_0__Bacteria;D_1__Firmicutes;D_2__Clostridia;D_3__Oscillospirales;D_4__Ruminococcaceae	3	20	2	5	6	4	2	2	3	0	0	19	6	7	0	0	2	0	0	0	0	0	0	0	0	0	0	0	0	0	0	2	0	0
549	D_0__Bacteria;D_1__Firmicutes;D_2__Clostridia;D_3__Lachnospirales;D_4__Lachnospiraceae;D_5__Lachnospiraceae UCG-006;D_6__uncultured bacterium	0	0	0	0	0	0	0	0	0	0	0	0	0	0	0	0	0	0	0	0	83	0	0	0	0	0	0	0	0	0	0	0	0	0
550	D_0__Bacteria;D_1__Firmicutes;D_2__Clostridia;D_3__Clostridia UCG-014;D_4__unidentified;D_5__unidentified	0	0	0	0	0	0	0	0	0	0	0	0	16	0	20	18	10	17	0	0	0	0	0	0	0	0	0	0	0	0	0	0	0	0
551	D_0__Bacteria;D_1__Firmicutes;D_2__Bacilli;D_3__RF39;D_4__unidentified;D_5__unidentified;D_6__unidentified	2	0	0	0	0	0	0	0	0	0	0	0	49	22	0	2	0	0	0	0	0	0	0	0	0	0	0	0	0	0	0	0	4	1
552	D_0__Bacteria;D_1__Firmicutes;D_2__Clostridia;D_3__Clostridia vadinBB60 group;D_4__unidentified;D_5__unidentified;D_6__uncultured bacterium	0	0	0	0	0	0	23	0	3	2	6	8	13	0	0	5	1	9	0	0	0	0	0	0	0	0	0	0	0	0	0	0	0	10
553	D_0__Bacteria;D_1__Firmicutes;D_2__Clostridia;D_3__uncultured;D_4__unidentified;D_5__unidentified;D_6__uncultured bacterium	0	0	0	0	0	0	0	0	0	0	0	0	3	11	7	17	10	13	0	0	0	0	0	0	0	0	0	0	0	0	1	4	6	8
554	D_0__Bacteria;D_1__Firmicutes;D_2__Clostridia;D_3__Lachnospirales;D_4__Lachnospiraceae	0	0	0	0	0	0	0	0	0	0	0	0	0	0	16	0	0	0	0	0	0	0	0	0	0	0	0	0	0	0	0	22	10	31
555	D_0__Bacteria;D_1__Firmicutes;D_2__Clostridia;D_3__Lachnospirales;D_4__Lachnospiraceae;D_5__uncultured	1	0	0	0	0	0	0	0	0	0	0	0	15	21	22	3	5	11	0	0	0	0	0	0	0	0	0	0	0	0	0	0	0	0
556	D_0__Bacteria;D_1__Firmicutes;D_2__Clostridia;D_3__Lachnospirales;D_4__Lachnospiraceae;D_5__uncultured;D_6__unidentified	0	0	0	0	0	0	0	0	0	0	0	0	0	0	0	0	0	0	0	0	0	0	0	0	0	0	0	39	39	0	0	0	0	0
557	D_0__Bacteria;D_1__Firmicutes;D_2__Clostridia;D_3__Lachnospirales;D_4__Lachnospiraceae;D_5__Lachnoclostridium	6	2	0	0	11	11	0	0	0	0	0	0	14	1	19	9	0	0	0	0	0	4	0	0	0	0	0	0	0	0	0	0	0	0
558	D_0__Bacteria;D_1__Firmicutes;D_2__Clostridia;D_3__Lachnospirales;D_4__Lachnospiraceae;D_5__Lachnospiraceae FCS020 group	0	0	0	0	0	0	0	0	0	0	0	2	2	0	0	6	0	0	0	0	0	0	0	0	30	0	0	11	0	0	6	0	20	0
559	D_0__Bacteria;D_1__Firmicutes;D_2__Clostridia;D_3__Oscillospirales;D_4__Ruminococcaceae;D_5__uncultured	10	14	2	10	0	8	0	0	0	0	0	0	24	0	0	2	6	0	0	0	0	0	0	0	0	0	0	0	0	0	0	0	0	0
560	D_0__Bacteria;D_1__Firmicutes;D_2__Clostridia;D_3__Lachnospirales;D_4__Lachnospiraceae;D_5__Roseburia;D_6__uncultured bacterium	5	7	0	2	11	0	0	0	0	0	0	0	0	0	0	1	0	0	3	0	6	4	28	9	0	0	0	0	0	0	0	0	0	0
561	D_0__Bacteria;D_1__Actinobacteriota;D_2__Coriobacteriia;D_3__Coriobacteriales;D_4__Eggerthellaceae;D_5__Enterorhabdus;D_6__uncultured bacterium	0	0	0	0	0	0	4	0	2	4	6	12	0	0	0	0	0	0	0	0	0	0	0	0	0	10	6	7	18	7	0	0	0	0
562	D_0__Bacteria;D_1__Firmicutes;D_2__Clostridia;D_3__Clostridia vadinBB60 group;D_4__unidentified;D_5__unidentified;D_6__unidentified	0	0	0	0	0	0	0	0	0	2	0	9	0	0	0	0	0	0	0	0	0	0	0	0	20	5	6	17	10	6	1	0	0	0
563	D_0__Bacteria;D_1__Firmicutes;D_2__Clostridia;D_3__Lachnospirales;D_4__Lachnospiraceae	0	0	0	0	0	0	0	0	0	0	0	0	8	10	0	2	0	56	0	0	0	0	0	0	0	0	0	0	0	0	0	0	0	0
564	D_0__Bacteria;D_1__Firmicutes;D_2__Clostridia;D_3__Oscillospirales;D_4__Ruminococcaceae;D_5__Incertae Sedis;D_6__uncultured bacterium	0	0	0	0	0	0	0	0	0	0	0	6	0	0	0	0	0	0	0	0	0	0	0	0	14	5	0	33	17	0	0	0	0	0
565	D_0__Bacteria;D_1__Firmicutes;D_2__Bacilli;D_3__RF39;D_4__unidentified;D_5__unidentified;D_6__unidentified	0	0	0	0	0	0	0	0	0	0	0	0	0	0	0	0	0	0	0	0	0	0	0	0	0	0	0	0	0	0	3	37	14	20
566	D_0__Bacteria;D_1__Firmicutes;D_2__Bacilli;D_3__Lactobacillales;D_4__Lactobacillaceae;D_5__Lactobacillus;D_6__Lactobacillus intestinalis	0	0	0	0	0	0	0	0	0	0	0	0	0	0	0	0	0	0	0	0	0	0	0	0	0	0	0	0	0	0	0	74	0	0
567	D_0__Bacteria;D_1__Firmicutes;D_2__Clostridia;D_3__Lachnospirales;D_4__Lachnospiraceae;D_5__GCA-900066575;D_6__uncultured bacterium	1	0	0	0	0	0	0	0	0	0	0	0	12	13	25	4	13	0	0	0	0	0	0	0	0	0	0	0	0	0	1	0	4	0
568	D_0__Bacteria;D_1__Firmicutes;D_2__Clostridia;D_3__Clostridia UCG-014;D_4__unidentified;D_5__unidentified	0	5	0	0	0	0	3	0	1	22	5	0	0	0	0	0	0	0	0	0	0	0	0	0	7	0	0	24	0	6	0	0	0	0
569	D_0__Bacteria;D_1__Firmicutes;D_2__Bacilli;D_3__RF39;D_4__unidentified;D_5__unidentified	0	3	0	0	0	0	6	63	0	0	0	0	0	0	0	0	0	0	0	0	0	0	0	0	0	0	0	0	0	0	0	0	0	0
570	D_0__Bacteria;D_1__Firmicutes;D_2__Clostridia;D_3__Clostridia UCG-014;D_4__unidentified;D_5__unidentified	0	0	0	0	0	0	6	0	0	0	0	0	0	0	66	0	0	0	0	0	0	0	0	0	0	0	0	0	0	0	0	0	0	0
571	D_0__Bacteria;D_1__Firmicutes;D_2__Clostridia;D_3__Lachnospirales;D_4__Lachnospiraceae	0	0	0	0	0	0	0	0	0	0	0	0	43	5	0	2	0	10	0	0	0	0	0	0	0	0	0	0	0	0	0	1	11	0
572	D_0__Bacteria;D_1__Firmicutes;D_2__Clostridia;D_3__Clostridia UCG-014;D_4__unidentified;D_5__unidentified	0	0	0	0	0	0	0	0	0	0	0	0	40	0	12	0	0	20	0	0	0	0	0	0	0	0	0	0	0	0	0	0	0	0
573	D_0__Bacteria;D_1__Firmicutes;D_2__Clostridia;D_3__Clostridia UCG-014;D_4__unidentified;D_5__unidentified	0	0	0	0	0	0	0	0	0	0	0	0	71	0	0	0	0	0	0	0	0	0	0	0	0	0	0	0	0	0	0	0	0	0
574	D_0__Bacteria;D_1__Firmicutes;D_2__Clostridia;D_3__Lachnospirales;D_4__Lachnospiraceae	7	11	0	2	3	8	0	0	0	3	0	0	11	6	2	2	0	0	0	0	0	0	0	0	0	0	0	0	2	3	4	0	6	0
575	D_0__Bacteria;D_1__Firmicutes;D_2__Clostridia;D_3__Lachnospirales;D_4__Lachnospiraceae	0	0	0	0	0	0	2	0	0	0	0	0	2	1	8	7	25	25	0	0	0	0	0	0	0	0	0	0	0	0	0	0	0	0
576	D_0__Bacteria;D_1__Firmicutes;D_2__Clostridia;D_3__Lachnospirales;D_4__Lachnospiraceae	0	0	0	0	0	0	0	0	0	0	0	0	47	7	13	3	0	0	0	0	0	0	0	0	0	0	0	0	0	0	0	0	0	0
577	D_0__Bacteria;D_1__Firmicutes;D_2__Clostridia;D_3__Lachnospirales;D_4__Lachnospiraceae;D_5__Lachnospiraceae NK4A136 group	0	0	0	0	0	0	0	0	0	0	0	0	29	5	18	1	12	4	0	0	0	0	0	0	0	0	0	0	0	0	0	0	0	0
578	D_0__Bacteria;D_1__Firmicutes;D_2__Bacilli;D_3__Erysipelotrichales;D_4__Erysipelotrichaceae;D_5__uncultured;D_6__uncultured bacterium	0	0	0	0	0	0	0	0	0	0	0	0	6	10	8	1	1	17	0	0	0	0	0	0	0	0	0	0	0	0	0	0	26	0
579	D_0__Bacteria;D_1__Firmicutes;D_2__Clostridia;D_3__Clostridia vadinBB60 group;D_4__unidentified;D_5__unidentified;D_6__unidentified	0	0	0	0	0	0	21	0	8	6	12	1	0	0	0	0	0	0	0	0	0	0	0	0	10	0	3	0	1	3	0	1	2	0
580	D_0__Bacteria;D_1__Firmicutes;D_2__Clostridia;D_3__Clostridia UCG-014;D_4__unidentified;D_5__unidentified;D_6__uncultured rumen bacterium	0	0	0	0	0	0	0	0	0	68	0	0	0	0	0	0	0	0	0	0	0	0	0	0	0	0	0	0	0	0	0	0	0	0
581	D_0__Bacteria;D_1__Firmicutes;D_2__Clostridia;D_3__Lachnospirales;D_4__Lachnospiraceae	0	0	0	0	0	0	0	0	0	0	0	0	67	0	0	0	0	0	0	0	0	0	0	0	0	0	0	0	0	0	0	0	0	0
582	D_0__Bacteria;D_1__Firmicutes;D_2__Clostridia;D_3__Clostridia UCG-014;D_4__unidentified;D_5__unidentified	0	0	0	0	0	0	0	0	0	0	0	0	19	2	0	0	17	28	1	0	0	0	0	0	0	0	0	0	0	0	0	0	0	0
583	D_0__Bacteria;D_1__Firmicutes;D_2__Clostridia;D_3__Lachnospirales;D_4__Lachnospiraceae;D_5__Roseburia;D_6__uncultured bacterium	0	0	0	0	0	0	0	0	0	0	0	0	13	14	21	14	0	5	0	0	0	0	0	0	0	0	0	0	0	0	0	0	0	0
584	D_0__Bacteria;D_1__Firmicutes;D_2__Clostridia;D_3__Oscillospirales;D_4__Ruminococcaceae;D_5__uncultured	0	0	0	0	0	0	0	0	0	3	0	5	3	5	17	10	1	3	0	0	0	0	0	0	0	0	0	0	0	0	11	0	4	4
585	D_0__Bacteria;D_1__Firmicutes;D_2__Clostridia;D_3__Lachnospirales;D_4__Lachnospiraceae;D_5__uncultured	4	0	0	0	0	3	0	0	3	2	0	6	6	4	11	1	2	4	0	0	0	0	0	0	0	0	0	0	0	0	6	0	1	12
586	D_0__Bacteria;D_1__Bacteroidota;D_2__Bacteroidia;D_3__Bacteroidales;D_4__Bacteroidaceae;D_5__Bacteroides	0	0	0	0	0	0	0	0	0	0	0	0	0	0	0	0	0	0	0	0	0	0	0	0	0	0	0	65	0	0	0	0	0	0
587	D_0__Bacteria;D_1__Actinobacteriota;D_2__Coriobacteriia;D_3__Coriobacteriales;D_4__Eggerthellaceae;D_5__Enterorhabdus;D_6__uncultured bacterium	0	0	0	0	0	0	0	0	2	6	4	6	0	0	0	0	0	0	0	0	0	0	0	0	1	0	4	20	15	6	0	0	0	0
588	D_0__Bacteria;D_1__Firmicutes;D_2__Clostridia;D_3__Lachnospirales;D_4__Lachnospiraceae;D_5__Roseburia;D_6__uncultured bacterium	0	0	0	0	0	0	0	0	0	0	0	0	0	14	0	1	3	0	0	0	0	0	0	0	0	0	0	0	0	0	0	0	2	44
589	D_0__Bacteria;D_1__Firmicutes;D_2__Clostridia;D_3__Oscillospirales;D_4__Oscillospiraceae;D_5__uncultured;D_6__uncultured bacterium	1	16	0	4	0	2	0	0	1	0	0	6	0	3	0	0	0	1	0	0	4	0	4	0	8	3	3	2	2	2	0	0	0	1
590	D_0__Bacteria;D_1__Firmicutes;D_2__Clostridia;D_3__Oscillospirales;D_4__Oscillospiraceae;D_5__Oscillibacter;D_6__uncultured bacterium	0	2	1	1	0	2	14	2	7	7	6	15	4	0	0	0	2	0	0	0	0	0	0	0	0	0	0	0	0	0	0	0	0	0
591	D_0__Bacteria;D_1__Firmicutes;D_2__Clostridia;D_3__Clostridia vadinBB60 group;D_4__unidentified;D_5__unidentified;D_6__unidentified	0	0	0	0	0	0	0	0	0	0	0	0	3	17	0	1	1	0	0	0	0	0	0	0	0	0	0	0	0	0	6	0	1	34
592	D_0__Bacteria;D_1__Firmicutes;D_2__Clostridia;D_3__Clostridia UCG-014;D_4__unidentified;D_5__unidentified	0	0	0	0	0	0	0	0	0	0	0	0	0	41	0	0	22	0	0	0	0	0	0	0	0	0	0	0	0	0	0	0	0	0
593	D_0__Bacteria;D_1__Firmicutes;D_2__Clostridia;D_3__Lachnospirales;D_4__Lachnospiraceae;D_5__Lachnoclostridium	0	0	0	0	0	0	0	0	0	0	0	0	0	0	0	0	17	0	0	0	0	0	0	0	0	0	0	0	0	0	0	4	0	42
594	D_0__Bacteria;D_1__Firmicutes;D_2__Clostridia;D_3__Lachnospirales;D_4__Lachnospiraceae;D_5__Lachnospiraceae UCG-006	0	0	0	0	0	0	0	0	0	0	0	0	29	0	8	13	7	5	0	0	0	0	0	0	0	0	0	0	0	0	0	0	0	0
595	D_0__Bacteria;D_1__Firmicutes;D_2__Clostridia;D_3__Lachnospirales;D_4__Lachnospiraceae;D_5__ASF356;D_6__uncultured bacterium	0	0	0	0	0	0	0	0	0	0	0	0	25	0	21	5	0	8	0	0	0	0	0	0	0	0	0	0	0	0	0	0	3	0
596	D_0__Bacteria;D_1__Firmicutes;D_2__Clostridia;D_3__Lachnospirales;D_4__Lachnospiraceae;D_5__Marvinbryantia;D_6__uncultured bacterium	0	0	0	0	0	0	0	0	0	0	0	0	0	3	0	0	1	31	0	0	0	0	0	0	0	0	0	0	0	0	27	0	0	0
597	D_0__Bacteria;D_1__Firmicutes;D_2__Clostridia;D_3__Lachnospirales;D_4__Lachnospiraceae	0	0	0	0	0	0	0	0	0	0	0	0	61	0	0	0	0	0	0	0	0	0	0	0	0	0	0	0	0	0	0	0	0	0
598	D_0__Bacteria;D_1__Firmicutes;D_2__Clostridia;D_3__Clostridia vadinBB60 group;D_4__unidentified;D_5__unidentified;D_6__unidentified	0	0	0	0	0	0	0	0	0	0	0	0	4	1	4	0	0	0	0	0	0	0	0	0	0	0	0	0	0	0	0	0	20	32
599	D_0__Bacteria;D_1__Firmicutes;D_2__Clostridia;D_3__Oscillospirales;D_4__Oscillospiraceae;D_5__uncultured;D_6__unidentified	0	14	0	2	8	2	0	0	0	0	0	0	0	0	34	0	0	0	0	0	0	0	0	0	0	0	0	0	0	0	0	0	0	0
600	D_0__Bacteria;D_1__Firmicutes;D_2__Clostridia;D_3__Oscillospirales;D_4__Ruminococcaceae;D_5__uncultured;D_6__uncultured bacterium	0	0	0	0	0	0	0	0	0	0	0	0	8	4	32	6	6	4	0	0	0	0	0	0	0	0	0	0	0	0	0	0	0	0
601	D_0__Bacteria;D_1__Firmicutes;D_2__Clostridia;D_3__Clostridia vadinBB60 group;D_4__unidentified;D_5__unidentified;D_6__unidentified	0	0	0	0	0	0	0	0	0	0	0	0	0	30	0	0	23	7	0	0	0	0	0	0	0	0	0	0	0	0	0	0	0	0
602	D_0__Bacteria;D_1__Firmicutes;D_2__Clostridia;D_3__Clostridia vadinBB60 group;D_4__unidentified;D_5__unidentified;D_6__uncultured bacterium	0	0	1	0	0	0	0	0	0	0	0	0	10	0	2	13	29	4	0	0	0	0	0	0	0	0	0	0	0	0	0	0	0	0
603	D_0__Bacteria;D_1__Firmicutes;D_2__Clostridia;D_3__Clostridia vadinBB60 group;D_4__unidentified;D_5__unidentified;D_6__uncultured bacterium	0	0	0	0	0	0	0	0	0	0	0	0	0	46	0	0	0	8	0	0	0	0	0	0	0	0	0	0	0	0	0	0	0	5
604	D_0__Bacteria;D_1__Firmicutes;D_2__Bacilli;D_3__RF39;D_4__unidentified;D_5__unidentified	0	0	0	0	0	0	0	0	0	0	0	0	0	4	1	4	6	24	0	0	0	0	0	0	0	0	0	0	0	0	10	8	2	0
605	D_0__Bacteria;D_1__Firmicutes;D_2__Clostridia;D_3__Lachnospirales;D_4__Lachnospiraceae	0	0	0	0	0	0	0	0	0	0	0	0	58	0	0	0	0	0	0	0	0	0	0	0	0	0	0	0	0	0	0	0	0	0
606	D_0__Bacteria;D_1__Firmicutes;D_2__Clostridia;D_3__Peptococcales;D_4__Peptococcaceae;D_5__uncultured;D_6__uncultured bacterium	0	0	0	0	0	0	0	0	0	0	0	0	0	32	3	0	0	0	0	0	0	0	0	0	0	0	0	0	0	0	0	7	0	16
607	D_0__Bacteria;D_1__Firmicutes;D_2__Clostridia;D_3__Lachnospirales;D_4__Lachnospiraceae;D_5__Acetatifactor	4	22	0	3	0	0	7	0	1	0	7	13	0	0	0	0	0	0	0	0	0	0	0	0	0	0	0	0	0	0	0	0	0	0
608	D_0__Bacteria;D_1__Actinobacteriota;D_2__Coriobacteriia;D_3__Coriobacteriales;D_4__Eggerthellaceae;D_5__Enterorhabdus;D_6__uncultured bacterium	0	0	0	0	0	0	1	0	0	3	4	10	0	0	0	0	0	0	0	0	0	0	0	0	2	19	12	4	0	2	0	0	0	0
609	D_0__Bacteria;D_1__Firmicutes;D_2__Clostridia;D_3__Lachnospirales;D_4__Lachnospiraceae;D_5__Lachnospiraceae UCG-006;D_6__uncultured bacterium	0	0	0	0	0	0	0	0	0	0	0	0	57	0	0	0	0	0	0	0	0	0	0	0	0	0	0	0	0	0	0	0	0	0
610	D_0__Bacteria;D_1__Firmicutes;D_2__Clostridia;D_3__Monoglobales;D_4__Monoglobaceae;D_5__Monoglobus;D_6__unidentified	0	0	0	0	0	0	0	0	0	0	0	0	9	1	8	6	11	7	0	0	0	0	0	0	0	0	0	0	0	0	6	0	9	0
611	D_0__Bacteria;D_1__Firmicutes;D_2__Clostridia;D_3__Lachnospirales;D_4__Lachnospiraceae	0	0	0	0	0	0	0	0	0	0	0	0	8	0	3	0	0	0	0	0	0	0	0	0	0	0	0	0	0	0	0	2	44	0
612	D_0__Bacteria;D_1__Firmicutes;D_2__Clostridia;D_3__Lachnospirales;D_4__Lachnospiraceae	0	0	0	0	0	0	0	0	0	0	0	0	0	15	6	8	18	0	0	0	0	0	0	0	0	0	0	0	0	0	0	0	0	10
613	D_0__Bacteria;D_1__Firmicutes;D_2__Clostridia;D_3__Oscillospirales;D_4__Ruminococcaceae;D_5__Incertae Sedis;D_6__uncultured bacterium	0	0	0	2	0	0	8	5	7	1	0	0	17	0	1	0	4	1	0	0	0	0	0	0	2	0	0	6	0	0	1	1	0	0
614	D_0__Bacteria;D_1__Firmicutes;D_2__Clostridia;D_3__Lachnospirales;D_4__Lachnospiraceae;D_5__uncultured;D_6__uncultured bacterium	0	0	0	0	0	0	5	0	1	11	0	4	0	3	10	6	10	4	0	0	0	0	0	0	0	0	0	0	0	0	0	0	0	1
615	D_0__Bacteria;D_1__Firmicutes;D_2__Clostridia;D_3__Oscillospirales;D_4__Ruminococcaceae;D_5__Anaerotruncus	0	0	0	0	0	0	1	3	0	0	0	4	5	0	1	0	0	0	0	0	0	0	0	0	11	10	8	9	2	1	0	0	0	0
616	D_0__Bacteria;D_1__Firmicutes;D_2__Clostridia;D_3__Lachnospirales;D_4__Lachnospiraceae;D_5__Lachnospiraceae UCG-001;D_6__uncultured bacterium	0	0	0	0	0	0	0	0	0	0	0	0	38	1	1	0	0	0	0	0	0	0	0	0	0	0	0	0	0	0	12	1	0	2
617	D_0__Bacteria;D_1__Bacteroidota;D_2__Bacteroidia;D_3__Bacteroidales;D_4__Bacteroidaceae;D_5__Bacteroides;D_6__Bacteroides eggerthii	0	0	0	0	0	0	0	0	0	0	0	0	0	0	0	0	0	0	0	0	0	0	0	0	0	55	0	0	0	0	0	0	0	0
618	D_0__Bacteria;D_1__Firmicutes;D_2__Clostridia;D_3__Oscillospirales;D_4__Ruminococcaceae;D_5__Incertae Sedis;D_6__uncultured bacterium	0	0	0	0	0	0	0	2	2	2	3	13	20	0	0	0	2	0	0	0	0	0	0	0	0	0	0	0	10	0	0	0	0	0
619	D_0__Bacteria;D_1__Bacteroidota;D_2__Bacteroidia;D_3__Bacteroidales;D_4__Muribaculaceae;D_5__unidentified;D_6__uncultured Bacteroidales bacterium	0	0	0	0	0	0	0	0	0	0	0	0	0	0	0	0	0	0	0	0	0	0	0	54	0	0	0	0	0	0	0	0	0	0
620	D_0__Bacteria;D_1__Firmicutes;D_2__Clostridia;D_3__Clostridia vadinBB60 group;D_4__unidentified;D_5__unidentified;D_6__unidentified	0	8	0	29	0	16	0	0	0	0	0	0	0	0	0	0	0	0	0	0	0	0	0	0	0	0	0	0	0	0	0	0	0	0
621	D_0__Bacteria;D_1__Firmicutes;D_2__Clostridia;D_3__Oscillospirales;D_4__Oscillospiraceae;D_5__uncultured;D_6__uncultured bacterium	0	0	0	0	4	5	1	0	1	0	1	17	2	0	14	0	2	6	0	0	0	0	0	0	0	0	0	0	0	0	0	0	0	0
622	D_0__Bacteria;D_1__Firmicutes;D_2__Clostridia;D_3__Clostridia UCG-014;D_4__unidentified;D_5__unidentified	0	0	0	0	0	0	10	11	1	31	0	0	0	0	0	0	0	0	0	0	0	0	0	0	0	0	0	0	0	0	0	0	0	0
623	D_0__Bacteria;D_1__Firmicutes;D_2__Clostridia;D_3__Oscillospirales;D_4__Ruminococcaceae;D_5__uncultured;D_6__uncultured bacterium	0	0	0	0	0	0	0	0	0	2	0	6	23	0	4	0	7	7	0	0	0	0	0	0	0	0	0	0	0	0	2	0	0	2
624	D_0__Bacteria;D_1__Firmicutes;D_2__Clostridia;D_3__Lachnospirales;D_4__Lachnospiraceae;D_5__uncultured	0	0	0	0	0	0	0	0	0	0	0	0	17	18	0	1	13	4	0	0	0	0	0	0	0	0	0	0	0	0	0	0	0	0
625	D_0__Bacteria;D_1__Firmicutes;D_2__Clostridia;D_3__Clostridia UCG-014;D_4__unidentified;D_5__unidentified	0	0	0	0	0	0	14	8	0	4	6	14	0	0	6	0	0	0	0	0	0	0	0	0	0	0	0	0	0	0	0	0	0	0
626	D_0__Bacteria;D_1__Firmicutes;D_2__Clostridia;D_3__Clostridia vadinBB60 group;D_4__unidentified;D_5__unidentified;D_6__unidentified	0	0	0	0	0	0	0	0	0	0	0	0	15	32	0	2	0	0	0	0	0	0	0	0	0	0	0	0	0	0	0	0	0	3
627	D_0__Bacteria;D_1__Firmicutes;D_2__Clostridia;D_3__Clostridia vadinBB60 group;D_4__unidentified;D_5__unidentified;D_6__unidentified	1	24	1	3	2	1	0	1	2	0	0	0	0	0	0	0	8	3	0	0	0	0	0	0	0	0	0	0	0	0	1	0	2	2
628	D_0__Bacteria;D_1__Firmicutes;D_2__Clostridia;D_3__Lachnospirales;D_4__Lachnospiraceae;D_5__Lachnospiraceae NK4A136 group;D_6__Clostridiales bacterium CIEAF 020	0	0	0	0	0	0	0	0	0	0	0	51	0	0	0	0	0	0	0	0	0	0	0	0	0	0	0	0	0	0	0	0	0	0
629	D_0__Bacteria;D_1__Firmicutes;D_2__Clostridia;D_3__Oscillospirales;D_4__Oscillospiraceae	0	0	0	0	0	0	0	0	0	0	0	0	11	0	18	3	5	2	0	0	0	0	0	0	0	0	0	0	0	0	10	0	2	0
630	D_0__Bacteria;D_1__Firmicutes;D_2__Clostridia;D_3__Lachnospirales;D_4__Lachnospiraceae;D_5__uncultured;D_6__uncultured bacterium	0	0	0	0	0	0	0	0	0	0	0	0	9	6	18	0	0	4	0	0	0	0	0	0	0	0	0	0	0	0	0	3	11	0
631	D_0__Bacteria;D_1__Firmicutes;D_2__Clostridia;D_3__Lachnospirales;D_4__Lachnospiraceae	0	0	0	0	0	0	0	0	0	0	0	0	0	21	0	0	0	7	0	0	0	0	0	0	0	0	0	0	0	0	5	0	6	12
632	D_0__Bacteria;D_1__Firmicutes;D_2__Clostridia;D_3__Oscillospirales;D_4__Ruminococcaceae;D_5__Harryflintia;D_6__uncultured bacterium	0	2	0	0	0	0	0	2	1	1	1	2	3	1	3	0	0	0	4	0	2	0	4	0	8	3	2	6	5	0	0	0	0	0
633	D_0__Bacteria;D_1__Firmicutes;D_2__Clostridia;D_3__Monoglobales;D_4__Monoglobaceae;D_5__Monoglobus;D_6__uncultured bacterium	0	0	0	0	0	0	0	3	3	5	2	7	0	2	3	1	0	2	0	0	0	0	0	0	2	3	4	3	3	5	0	0	0	2
634	D_0__Bacteria;D_1__Firmicutes;D_2__Clostridia;D_3__Lachnospirales;D_4__Lachnospiraceae;D_5__Lachnospiraceae NK4A136 group	0	0	0	0	0	0	0	0	0	0	0	0	1	3	21	0	8	8	0	0	0	0	0	0	0	0	0	0	0	0	0	0	8	1
635	D_0__Bacteria;D_1__Firmicutes;D_2__Clostridia;D_3__Clostridia vadinBB60 group;D_4__unidentified;D_5__unidentified;D_6__uncultured bacterium	0	0	0	0	0	0	0	0	0	0	0	0	0	13	0	0	0	23	0	0	0	0	0	0	0	0	0	0	0	0	0	7	7	0
636	D_0__Bacteria;D_1__Firmicutes;D_2__Clostridia;D_3__Clostridia UCG-014;D_4__unidentified;D_5__unidentified	0	0	0	0	0	0	0	0	0	0	0	0	0	0	13	6	0	0	0	0	0	0	0	0	0	0	0	0	0	0	31	0	0	0
637	D_0__Bacteria;D_1__Firmicutes;D_2__Clostridia;D_3__Lachnospirales;D_4__Lachnospiraceae	0	0	0	0	0	0	0	0	36	7	6	0	0	0	0	0	0	0	0	0	0	0	0	0	0	0	0	0	0	0	0	0	0	0
638	D_0__Bacteria;D_1__Firmicutes;D_2__Clostridia;D_3__Lachnospirales;D_4__Lachnospiraceae;D_5__Lachnospiraceae UCG-010;D_6__uncultured bacterium	0	0	0	0	0	0	0	0	0	0	0	4	0	1	1	1	0	1	0	0	0	0	0	0	13	0	0	12	6	4	2	0	4	0
639	D_0__Bacteria;D_1__Firmicutes;D_2__Clostridia;D_3__Lachnospirales;D_4__Lachnospiraceae;D_5__Lachnospiraceae UCG-006;D_6__uncultured bacterium	0	0	0	0	0	0	0	0	0	0	0	0	17	0	31	1	0	0	0	0	0	0	0	0	0	0	0	0	0	0	0	0	0	0
640	D_0__Bacteria;D_1__Firmicutes;D_2__Clostridia;D_3__Clostridia vadinBB60 group;D_4__unidentified;D_5__unidentified;D_6__unidentified	3	26	0	8	0	2	0	0	0	0	0	0	1	2	0	0	0	1	0	0	0	0	0	0	0	0	0	0	0	0	3	0	0	2
641	D_0__Bacteria;D_1__Firmicutes;D_2__Bacilli;D_3__RF39;D_4__unidentified;D_5__unidentified;D_6__uncultured rumen bacterium	0	4	0	0	0	0	0	0	0	0	0	0	9	0	35	0	0	0	0	0	0	0	0	0	0	0	0	0	0	0	0	0	0	0
642	D_0__Bacteria;D_1__Firmicutes;D_2__Clostridia;D_3__Lachnospirales;D_4__Lachnospiraceae;D_5__uncultured;D_6__uncultured bacterium	0	3	0	1	0	11	0	0	0	0	0	5	0	0	2	9	0	0	0	0	0	0	0	0	0	0	0	16	0	0	0	0	1	0
643	D_0__Bacteria;D_1__Firmicutes;D_2__Clostridia;D_3__Lachnospirales;D_4__Lachnospiraceae	0	0	0	0	0	0	1	2	1	2	0	0	10	4	0	0	0	2	0	0	0	0	0	0	8	9	0	6	1	0	1	0	0	1
644	D_0__Bacteria;D_1__Firmicutes;D_2__Clostridia;D_3__Lachnospirales;D_4__Lachnospiraceae;D_5__Roseburia;D_6__uncultured bacterium	0	0	0	0	0	0	0	0	0	0	0	0	0	24	24	0	0	0	0	0	0	0	0	0	0	0	0	0	0	0	0	0	0	0
645	D_0__Bacteria;D_1__Actinobacteriota;D_2__Coriobacteriia;D_3__Coriobacteriales;D_4__Eggerthellaceae;D_5__Enterorhabdus	0	0	0	0	0	0	0	0	0	0	0	0	0	0	0	0	0	0	0	0	0	0	0	0	0	0	48	0	0	0	0	0	0	0
646	D_0__Bacteria;D_1__Firmicutes;D_2__Clostridia;D_3__Oscillospirales;D_4__Oscillospiraceae	0	0	0	1	0	0	0	0	0	0	0	0	6	12	10	6	1	11	0	0	0	0	0	0	0	0	0	0	0	0	0	0	0	0
647	D_0__Bacteria;D_1__Firmicutes;D_2__Clostridia;D_3__Lachnospirales;D_4__Lachnospiraceae;D_5__[Eubacterium] xylanophilum group;D_6__uncultured bacterium	0	0	0	0	0	0	0	0	0	0	0	0	47	0	0	0	0	0	0	0	0	0	0	0	0	0	0	0	0	0	0	0	0	0
648	D_0__Bacteria;D_1__Firmicutes;D_2__Bacilli;D_3__Erysipelotrichales;D_4__Erysipelotrichaceae;D_5__uncultured;D_6__uncultured bacterium	0	0	0	0	0	0	0	0	0	0	0	0	39	0	0	0	0	0	0	0	0	0	0	0	0	0	0	0	0	0	0	0	0	8
649	D_0__Bacteria;D_1__Firmicutes;D_2__Clostridia;D_3__Oscillospirales;D_4__Ruminococcaceae;D_5__UBA1819;D_6__uncultured bacterium	0	0	0	0	0	0	0	0	0	0	0	0	8	0	6	0	5	0	0	0	0	0	0	0	0	0	0	0	0	0	12	0	10	6
650	D_0__Bacteria;D_1__Firmicutes;D_2__Clostridia;D_3__Clostridia UCG-014;D_4__unidentified;D_5__unidentified	0	0	0	0	0	0	0	0	0	0	0	0	0	46	0	0	0	0	0	0	0	0	0	0	0	0	0	0	0	0	0	0	0	0
651	D_0__Bacteria;D_1__Firmicutes;D_2__Clostridia;D_3__Lachnospirales;D_4__Lachnospiraceae	0	0	0	0	0	0	0	5	0	0	0	0	10	1	0	5	0	0	0	0	0	0	0	0	9	0	0	4	3	0	0	0	8	0
652	D_0__Bacteria;D_1__Firmicutes;D_2__Clostridia;D_3__Oscillospirales;D_4__Ruminococcaceae;D_5__Paludicola;D_6__uncultured bacterium	0	0	0	0	0	0	0	0	0	0	0	0	11	0	7	2	1	8	0	0	0	0	0	0	0	0	0	0	0	0	4	0	8	4
653	D_0__Bacteria;D_1__Firmicutes;D_2__Bacilli;D_3__RF39;D_4__unidentified;D_5__unidentified;D_6__uncultured bacterium	0	0	0	0	0	0	0	0	0	0	0	0	7	0	0	22	16	0	0	0	0	0	0	0	0	0	0	0	0	0	0	0	0	0
654	D_0__Bacteria;D_1__Firmicutes;D_2__Clostridia;D_3__Lachnospirales;D_4__Lachnospiraceae	0	0	0	0	0	0	0	0	0	0	0	0	6	15	4	11	1	3	0	0	0	0	0	0	0	0	0	0	0	0	0	0	0	5
655	D_0__Bacteria;D_1__Firmicutes;D_2__Clostridia;D_3__Lachnospirales;D_4__Lachnospiraceae;D_5__uncultured;D_6__uncultured bacterium	0	0	0	0	0	0	0	0	0	0	0	0	0	2	16	14	0	13	0	0	0	0	0	0	0	0	0	0	0	0	0	0	0	0
656	D_0__Bacteria;D_1__Firmicutes;D_2__Clostridia;D_3__Peptostreptococcales-Tissierellales;D_4__Anaerovoracaceae;D_5__[Eubacterium] brachy group;D_6__uncultured bacterium	0	0	1	3	0	0	2	0	3	0	0	0	0	0	19	0	0	0	0	0	0	0	0	6	5	0	0	1	0	0	0	4	0	0
657	D_0__Bacteria;D_1__Firmicutes;D_2__Bacilli;D_3__Staphylococcales;D_4__Staphylococcaceae;D_5__Staphylococcus;D_6__Staphylococcus sciuri	0	0	0	0	0	0	4	5	10	7	14	4	0	0	0	0	0	0	0	0	0	0	0	0	0	0	0	0	0	0	0	0	0	0
658	D_0__Bacteria;D_1__Firmicutes;D_2__Bacilli;D_3__Lactobacillales;D_4__Streptococcaceae;D_5__Streptococcus	0	0	0	0	0	0	0	0	0	0	0	0	11	3	2	4	16	8	0	0	0	0	0	0	0	0	0	0	0	0	0	0	0	0
659	D_0__Bacteria;D_1__Firmicutes;D_2__Bacilli;D_3__RF39;D_4__unidentified;D_5__unidentified;D_6__uncultured bacterium	0	0	0	0	0	0	0	0	0	0	0	0	5	0	39	0	0	0	0	0	0	0	0	0	0	0	0	0	0	0	0	0	0	0
660	D_0__Bacteria;D_1__Firmicutes;D_2__Bacilli;D_3__RF39;D_4__unidentified;D_5__unidentified;D_6__uncultured bacterium	0	0	0	0	0	0	0	0	0	0	0	0	0	0	44	0	0	0	0	0	0	0	0	0	0	0	0	0	0	0	0	0	0	0
661	D_0__Bacteria;D_1__Firmicutes;D_2__Bacilli;D_3__RF39;D_4__unidentified;D_5__unidentified;D_6__uncultured bacterium	0	0	0	0	0	0	0	0	0	0	0	0	6	2	33	1	0	1	0	0	0	0	0	0	0	0	0	0	0	0	0	0	0	0
662	D_0__Bacteria;D_1__Firmicutes;D_2__Clostridia;D_3__Lachnospirales;D_4__Lachnospiraceae;D_5__uncultured;D_6__uncultured bacterium	0	0	0	0	0	0	0	0	0	0	0	0	3	0	7	0	12	0	0	0	0	0	0	0	0	0	0	0	0	0	0	5	3	13
663	D_0__Bacteria;D_1__Firmicutes;D_2__Clostridia;D_3__Lachnospirales;D_4__Lachnospiraceae;D_5__Lachnospiraceae NK4A136 group;D_6__uncultured bacterium	0	0	0	0	0	0	0	0	0	0	0	0	0	0	43	0	0	0	0	0	0	0	0	0	0	0	0	0	0	0	0	0	0	0
664	D_0__Bacteria;D_1__Proteobacteria;D_2__Alphaproteobacteria;D_3__Rhizobiales;D_4__Xanthobacteraceae	0	0	1	4	0	1	0	0	0	1	0	1	0	0	0	0	0	6	0	0	1	2	16	0	0	0	3	0	6	0	0	0	0	0
665	D_0__Bacteria;D_1__Firmicutes;D_2__Clostridia;D_3__Lachnospirales;D_4__Lachnospiraceae;D_5__Lachnoclostridium	0	0	0	0	0	0	0	0	0	0	0	0	0	23	12	0	0	4	0	0	0	0	0	0	0	0	0	0	0	0	0	0	1	2
666	D_0__Bacteria;D_1__Firmicutes;D_2__Clostridia;D_3__Clostridia UCG-014;D_4__unidentified;D_5__unidentified;D_6__unidentified	0	0	0	0	0	0	0	0	0	0	0	0	0	0	42	0	0	0	0	0	0	0	0	0	0	0	0	0	0	0	0	0	0	0
667	D_0__Bacteria;D_1__Bacteroidota;D_2__Bacteroidia;D_3__Bacteroidales;D_4__Marinifilaceae;D_5__Butyricimonas	0	0	0	0	0	0	3	2	0	3	3	6	0	0	0	0	0	0	0	0	0	0	0	0	4	11	0	3	1	5	0	0	0	0
668	D_0__Bacteria;D_1__Firmicutes;D_2__Clostridia;D_3__Lachnospirales;D_4__Lachnospiraceae;D_5__Lachnospiraceae UCG-001;D_6__unidentified	0	0	0	0	0	0	0	0	0	0	0	0	0	0	4	27	0	10	0	0	0	0	0	0	0	0	0	0	0	0	0	0	0	0
669	D_0__Bacteria;D_1__Firmicutes;D_2__Clostridia;D_3__Lachnospirales;D_4__Lachnospiraceae;D_5__Lachnospiraceae FCS020 group	0	0	0	0	0	0	0	0	0	0	0	0	0	0	0	0	0	0	0	0	0	0	41	0	0	0	0	0	0	0	0	0	0	0
670	D_0__Bacteria;D_1__Firmicutes;D_2__Clostridia;D_3__Lachnospirales;D_4__Lachnospiraceae;D_5__uncultured;D_6__uncultured bacterium	0	0	0	0	0	0	0	2	1	4	1	0	0	0	0	11	0	0	0	0	0	0	0	0	0	5	1	11	3	0	0	0	0	1
671	D_0__Bacteria;D_1__Firmicutes;D_2__Clostridia;D_3__Clostridia vadinBB60 group;D_4__unidentified;D_5__unidentified;D_6__unidentified	0	0	0	0	0	0	0	0	0	0	0	0	17	13	0	2	5	3	0	0	0	0	0	0	0	0	0	0	0	0	0	0	0	0
672	D_0__Bacteria;D_1__Firmicutes;D_2__Clostridia;D_3__Monoglobales;D_4__Monoglobaceae;D_5__Monoglobus;D_6__uncultured organism	0	0	0	0	0	0	0	0	0	0	0	0	6	7	16	1	0	10	0	0	0	0	0	0	0	0	0	0	0	0	0	0	0	0
673	D_0__Bacteria;D_1__Firmicutes;D_2__Bacilli;D_3__RF39;D_4__unidentified;D_5__unidentified;D_6__uncultured bacterium	0	0	0	0	0	0	0	0	0	0	0	0	3	2	7	2	0	26	0	0	0	0	0	0	0	0	0	0	0	0	0	0	0	0
674	D_0__Bacteria;D_1__Firmicutes;D_2__Clostridia;D_3__Lachnospirales;D_4__Lachnospiraceae	0	4	0	0	0	0	0	0	0	0	0	0	0	0	0	0	0	0	3	0	8	0	10	4	0	0	0	9	0	1	0	0	0	0
675	D_0__Bacteria;D_1__Firmicutes;D_2__Clostridia;D_3__Clostridia vadinBB60 group;D_4__unidentified;D_5__unidentified;D_6__uncultured bacterium	0	0	1	0	0	8	0	0	0	0	0	0	0	2	9	0	2	5	0	0	0	0	1	0	0	0	0	0	0	0	0	0	8	3
676	D_0__Bacteria;D_1__Firmicutes;D_2__Clostridia;D_3__Lachnospirales;D_4__Lachnospiraceae	0	0	0	0	0	0	0	0	0	0	0	0	39	0	0	0	0	0	0	0	0	0	0	0	0	0	0	0	0	0	0	0	0	0
677	D_0__Bacteria;D_1__Firmicutes;D_2__Clostridia;D_3__Clostridia UCG-014;D_4__unidentified;D_5__unidentified;D_6__uncultured bacterium	0	38	0	0	0	0	0	0	0	0	0	0	0	0	0	0	0	0	0	0	0	0	0	0	0	0	0	0	0	0	0	0	0	0
678	D_0__Bacteria;D_1__Firmicutes;D_2__Clostridia;D_3__Oscillospirales;D_4__Ruminococcaceae;D_5__unidentified;D_6__uncultured bacterium	0	0	0	0	0	0	0	0	0	0	0	0	8	3	13	0	0	0	0	0	0	0	0	0	0	0	0	0	0	0	2	3	4	5
679	D_0__Bacteria;D_1__Firmicutes;D_2__Bacilli;D_3__RF39;D_4__unidentified;D_5__unidentified	0	0	0	0	0	0	0	0	0	0	0	0	0	38	0	0	0	0	0	0	0	0	0	0	0	0	0	0	0	0	0	0	0	0
680	D_0__Bacteria;D_1__Firmicutes;D_2__Clostridia;D_3__Clostridia UCG-014;D_4__unidentified;D_5__unidentified;D_6__uncultured organism	0	0	0	0	0	0	0	0	0	0	0	0	0	0	0	13	0	25	0	0	0	0	0	0	0	0	0	0	0	0	0	0	0	0
681	D_0__Bacteria;D_1__Firmicutes;D_2__Clostridia;D_3__Lachnospirales;D_4__Lachnospiraceae;D_5__uncultured	4	2	0	2	1	6	0	0	0	0	0	0	3	0	3	0	0	0	6	0	2	0	0	2	0	0	1	0	0	0	5	0	0	0
682	D_0__Bacteria;D_1__Firmicutes;D_2__Clostridia;D_3__Lachnospirales;D_4__Lachnospiraceae	3	9	0	5	0	7	0	0	0	0	0	0	2	3	4	0	0	0	0	0	0	0	0	0	0	0	0	0	0	0	0	1	3	0
683	D_0__Bacteria;D_1__Firmicutes;D_2__Clostridia;D_3__Peptostreptococcales-Tissierellales;D_4__Anaerovoracaceae;D_5__[Eubacterium] brachy group;D_6__uncultured bacterium	0	0	0	1	1	3	0	0	1	0	0	1	9	0	0	2	0	2	4	0	1	0	2	0	2	3	3	0	0	0	2	0	0	0
684	D_0__Bacteria;D_1__Firmicutes;D_2__Clostridia;D_3__Clostridia UCG-014;D_4__unidentified;D_5__unidentified	0	0	0	0	0	0	0	0	19	6	10	0	0	2	0	0	0	0	0	0	0	0	0	0	0	0	0	0	0	0	0	0	0	0
685	D_0__Bacteria;D_1__Firmicutes;D_2__Clostridia;D_3__Lachnospirales;D_4__Lachnospiraceae	0	0	0	0	0	0	0	0	0	0	0	0	37	0	0	0	0	0	0	0	0	0	0	0	0	0	0	0	0	0	0	0	0	0
686	D_0__Bacteria;D_1__Firmicutes;D_2__Clostridia;D_3__Lachnospirales;D_4__Lachnospiraceae;D_5__Acetatifactor;D_6__uncultured bacterium	0	0	0	0	0	0	0	0	0	0	0	0	8	1	25	1	0	1	0	0	0	0	0	0	0	0	0	0	0	0	0	1	0	0
687	D_0__Bacteria;D_1__Firmicutes;D_2__Clostridia;D_3__Clostridia UCG-014;D_4__unidentified;D_5__unidentified	0	0	0	0	0	0	0	0	0	0	0	0	0	8	14	4	9	2	0	0	0	0	0	0	0	0	0	0	0	0	0	0	0	0
688	D_0__Bacteria;D_1__Firmicutes;D_2__Clostridia;D_3__Lachnospirales;D_4__Lachnospiraceae;D_5__uncultured;D_6__uncultured bacterium	6	0	0	0	0	2	0	0	0	0	0	0	7	1	6	7	1	6	0	0	0	0	0	0	0	0	0	0	0	0	0	0	0	0
689	D_0__Bacteria;D_1__Firmicutes;D_2__Clostridia;D_3__Lachnospirales;D_4__Lachnospiraceae;D_5__Lachnospiraceae UCG-006;D_6__uncultured bacterium	0	0	0	1	2	0	0	0	0	0	0	0	0	0	0	12	0	8	4	0	4	0	0	0	0	0	0	0	0	0	2	0	3	0
690	D_0__Bacteria;D_1__Actinobacteriota;D_2__Coriobacteriia;D_3__Coriobacteriales;D_4__Eggerthellaceae;D_5__Gordonibacter;D_6__uncultured bacterium	0	0	0	0	0	0	3	1	4	3	0	4	0	0	0	0	0	0	0	0	0	0	0	0	3	10	8	0	0	0	0	0	0	0
691	D_0__Bacteria;D_1__Firmicutes;D_2__Clostridia;D_3__Lachnospirales;D_4__Lachnospiraceae;D_5__Lachnospiraceae NK4A136 group;D_6__uncultured bacterium	0	0	0	0	0	0	2	9	0	16	1	5	0	1	0	0	0	0	0	0	0	0	0	0	0	0	0	0	2	0	0	0	0	0
692	D_0__Bacteria;D_1__Firmicutes;D_2__Clostridia;D_3__Oscillospirales;D_4__Ruminococcaceae;D_5__uncultured;D_6__uncultured bacterium	3	9	0	1	0	2	0	0	0	0	0	0	0	0	0	0	0	0	5	0	3	0	9	1	0	0	2	0	0	0	0	0	0	0
693	D_0__Bacteria;D_1__Firmicutes;D_2__Clostridia;D_3__Clostridia vadinBB60 group;D_4__unidentified;D_5__unidentified;D_6__uncultured bacterium	3	0	0	0	0	4	6	3	0	0	2	4	2	1	0	2	7	1	0	0	0	0	0	0	0	0	0	0	0	0	0	0	0	0
694	D_0__Bacteria;D_1__Firmicutes;D_2__Clostridia;D_3__Lachnospirales;D_4__Lachnospiraceae	2	3	0	0	0	0	0	0	0	0	0	7	0	0	0	1	0	0	5	0	12	0	5	0	0	0	0	0	0	0	0	0	0	0
695	D_0__Bacteria;D_1__Firmicutes;D_2__Clostridia;D_3__Clostridia UCG-014;D_4__unidentified;D_5__unidentified	0	0	0	0	0	0	6	12	0	12	5	0	0	0	0	0	0	0	0	0	0	0	0	0	0	0	0	0	0	0	0	0	0	0
696	D_0__Bacteria;D_1__Firmicutes;D_2__Clostridia;D_3__Lachnospirales;D_4__Lachnospiraceae;D_5__uncultured;D_6__uncultured bacterium	0	0	0	0	0	0	0	0	0	0	0	0	2	0	2	0	0	0	0	0	0	0	0	0	0	0	0	0	0	0	19	0	3	9
697	D_0__Bacteria;D_1__Firmicutes;D_2__Clostridia;D_3__Clostridia vadinBB60 group;D_4__unidentified;D_5__unidentified;D_6__uncultured bacterium	0	0	0	0	0	0	0	0	0	0	0	0	0	0	3	0	22	10	0	0	0	0	0	0	0	0	0	0	0	0	0	0	0	0
698	D_0__Bacteria;D_1__Firmicutes;D_2__Clostridia;D_3__Lachnospirales;D_4__Lachnospiraceae;D_5__Lachnospiraceae NK4A136 group;D_6__uncultured bacterium	0	0	0	0	0	0	0	0	0	0	0	0	0	0	0	35	0	0	0	0	0	0	0	0	0	0	0	0	0	0	0	0	0	0
699	D_0__Bacteria;D_1__Firmicutes;D_2__Clostridia;D_3__Oscillospirales;D_4__Oscillospiraceae;D_5__Colidextribacter;D_6__uncultured bacterium	0	0	0	0	0	23	0	0	0	0	0	0	0	0	0	0	0	0	0	0	0	0	0	0	0	11	0	0	0	0	0	0	0	0
700	D_0__Bacteria;D_1__Firmicutes;D_2__Clostridia;D_3__Clostridia UCG-014;D_4__unidentified;D_5__unidentified	0	0	0	0	0	0	0	0	0	34	0	0	0	0	0	0	0	0	0	0	0	0	0	0	0	0	0	0	0	0	0	0	0	0
701	D_0__Bacteria;D_1__Firmicutes;D_2__Clostridia;D_3__Lachnospirales;D_4__Lachnospiraceae;D_5__Roseburia	0	0	0	0	0	0	0	0	0	0	0	0	34	0	0	0	0	0	0	0	0	0	0	0	0	0	0	0	0	0	0	0	0	0
702	D_0__Bacteria;D_1__Firmicutes;D_2__Bacilli;D_3__Erysipelotrichales;D_4__Erysipelatoclostridiaceae;D_5__unidentified;D_6__uncultured bacterium	0	0	0	0	0	0	0	0	0	0	0	0	10	0	1	0	6	8	0	0	0	0	0	0	0	0	0	0	0	1	3	5	0	0
703	D_0__Bacteria;D_1__Firmicutes;D_2__Clostridia;D_3__Oscillospirales;D_4__[Clostridium] methylpentosum group;D_5__unidentified	0	0	0	0	0	0	0	0	0	0	0	0	4	5	4	0	1	4	0	0	0	0	0	0	0	0	0	0	0	0	8	2	6	0
704	D_0__Bacteria;D_1__Firmicutes;D_2__Clostridia;D_3__Lachnospirales;D_4__Lachnospiraceae;D_5__Acetatifactor;D_6__uncultured bacterium	0	0	0	0	0	0	0	0	0	0	0	0	7	2	20	0	0	2	0	0	0	0	0	0	0	0	0	0	0	0	0	0	2	0
705	D_0__Bacteria;D_1__Firmicutes;D_2__Clostridia;D_3__Lachnospirales;D_4__Lachnospiraceae;D_5__Lachnospiraceae UCG-006;D_6__uncultured bacterium	0	0	0	0	0	0	0	0	0	0	0	0	0	2	20	5	0	6	0	0	0	0	0	0	0	0	0	0	0	0	0	0	0	0
706	D_0__Bacteria;D_1__Firmicutes;D_2__Clostridia;D_3__Lachnospirales;D_4__Lachnospiraceae;D_5__Roseburia;D_6__unidentified	0	0	0	0	0	0	0	0	1	0	6	3	0	0	0	5	6	0	0	0	0	0	0	0	0	0	0	9	2	0	0	0	0	0
707	D_0__Bacteria;D_1__Firmicutes;D_2__Clostridia;D_3__Lachnospirales;D_4__Lachnospiraceae	0	0	0	0	0	0	0	0	0	0	0	0	32	0	0	0	0	0	0	0	0	0	0	0	0	0	0	0	0	0	0	0	0	0
708	D_0__Bacteria;D_1__Firmicutes;D_2__Bacilli;D_3__RF39;D_4__unidentified;D_5__unidentified;D_6__uncultured bacterium	0	0	0	0	0	0	0	0	0	0	0	0	12	0	0	20	0	0	0	0	0	0	0	0	0	0	0	0	0	0	0	0	0	0
709	D_0__Bacteria;D_1__Firmicutes;D_2__Clostridia;D_3__Oscillospirales;D_4__UCG-010;D_5__unidentified;D_6__uncultured bacterium	0	0	0	0	0	0	0	0	0	0	0	0	2	6	13	0	5	6	0	0	0	0	0	0	0	0	0	0	0	0	0	0	0	0
710	D_0__Bacteria;D_1__Firmicutes;D_2__Clostridia;D_3__Lachnospirales;D_4__Lachnospiraceae;D_5__Dorea	1	2	0	0	0	5	0	0	0	0	0	0	0	0	22	0	1	0	0	0	0	0	0	0	0	0	0	0	0	0	0	0	0	0
711	D_0__Bacteria;D_1__Firmicutes;D_2__Clostridia;D_3__Clostridia UCG-014;D_4__unidentified;D_5__unidentified	0	0	0	0	0	0	0	0	0	0	0	0	18	13	0	0	0	0	0	0	0	0	0	0	0	0	0	0	0	0	0	0	0	0
712	D_0__Bacteria;D_1__Firmicutes;D_2__Clostridia;D_3__Lachnospirales;D_4__Lachnospiraceae;D_5__uncultured;D_6__Clostridium sp. Culture-54	0	0	0	0	0	0	0	0	0	0	0	0	9	17	5	0	0	0	0	0	0	0	0	0	0	0	0	0	0	0	0	0	0	0
713	D_0__Bacteria;D_1__Firmicutes;D_2__Clostridia;D_3__Lachnospirales;D_4__Lachnospiraceae;D_5__uncultured;D_6__uncultured bacterium	0	0	0	0	0	0	0	0	0	0	0	0	0	0	31	0	0	0	0	0	0	0	0	0	0	0	0	0	0	0	0	0	0	0
714	D_0__Bacteria;D_1__Firmicutes;D_2__Clostridia;D_3__Oscillospirales	0	2	0	0	0	0	2	0	0	0	0	1	3	0	3	0	0	0	0	0	0	0	0	0	1	7	5	2	2	0	0	0	2	0
715	D_0__Bacteria;D_1__Firmicutes;D_2__Clostridia;D_3__Peptostreptococcales-Tissierellales;D_4__Anaerovoracaceae;D_5__Anaerovorax;D_6__uncultured bacterium	0	0	0	0	0	0	0	0	0	0	0	1	0	1	1	0	0	0	0	0	0	0	0	0	3	3	2	7	3	6	0	1	2	0
716	D_0__Bacteria;D_1__Firmicutes;D_2__Clostridia;D_3__Lachnospirales;D_4__Lachnospiraceae;D_5__uncultured;D_6__uncultured bacterium	0	0	0	0	0	0	0	0	0	0	0	0	30	0	0	0	0	0	0	0	0	0	0	0	0	0	0	0	0	0	0	0	0	0
717	D_0__Bacteria;D_1__Firmicutes;D_2__Clostridia;D_3__Lachnospirales;D_4__Lachnospiraceae;D_5__Blautia;D_6__unidentified	0	0	0	0	0	0	0	0	0	0	0	0	22	2	1	0	0	0	0	0	0	0	0	0	0	0	0	0	0	0	5	0	0	0
718	D_0__Bacteria;D_1__Firmicutes;D_2__Bacilli;D_3__RF39;D_4__unidentified;D_5__unidentified;D_6__uncultured bacterium	0	0	0	0	0	0	0	0	0	0	0	0	0	9	0	1	14	2	0	0	0	0	0	0	0	0	0	0	0	0	0	0	4	0
719	D_0__Bacteria;D_1__Firmicutes;D_2__Clostridia;D_3__Oscillospirales;D_4__Oscillospiraceae;D_5__Oscillibacter;D_6__uncultured bacterium	0	0	0	0	0	0	0	0	0	0	0	0	29	0	0	0	0	0	0	0	0	0	0	0	0	0	0	0	0	0	0	0	0	0
720	D_0__Bacteria;D_1__Firmicutes;D_2__Clostridia;D_3__Lachnospirales;D_4__Lachnospiraceae;D_5__uncultured	0	0	0	0	0	0	0	0	0	0	0	0	3	0	12	0	0	14	0	0	0	0	0	0	0	0	0	0	0	0	0	0	0	0
721	D_0__Bacteria;D_1__Firmicutes;D_2__Clostridia;D_3__Lachnospirales;D_4__Lachnospiraceae	0	0	0	0	0	0	0	0	0	0	0	0	1	2	2	5	14	2	0	0	0	0	0	0	0	0	0	0	0	0	0	0	3	0
722	D_0__Bacteria;D_1__Firmicutes;D_2__Clostridia;D_3__Clostridia UCG-014;D_4__unidentified;D_5__unidentified	0	0	0	0	0	0	0	0	0	0	0	0	0	10	19	0	0	0	0	0	0	0	0	0	0	0	0	0	0	0	0	0	0	0
723	D_0__Bacteria;D_1__Firmicutes;D_2__Clostridia;D_3__Clostridia vadinBB60 group;D_4__unidentified;D_5__unidentified;D_6__uncultured bacterium	0	0	0	0	0	0	0	0	0	0	0	0	0	4	0	0	2	19	0	0	0	0	0	0	0	0	0	0	0	0	2	0	0	2
724	D_0__Bacteria;D_1__Firmicutes;D_2__Clostridia;D_3__Lachnospirales;D_4__Lachnospiraceae;D_5__[Eubacterium] xylanophilum group;D_6__uncultured bacterium	0	0	0	0	0	0	0	0	0	0	0	0	0	0	0	0	29	0	0	0	0	0	0	0	0	0	0	0	0	0	0	0	0	0
725	D_0__Bacteria;D_1__Firmicutes;D_2__Clostridia;D_3__Lachnospirales;D_4__Lachnospiraceae	0	3	0	0	0	6	0	0	0	0	0	0	0	5	3	0	2	7	0	0	0	0	0	0	0	0	0	0	0	0	0	0	0	2
726	D_0__Bacteria;D_1__Firmicutes;D_2__Bacilli;D_3__Lactobacillales;D_4__Streptococcaceae;D_5__Streptococcus	0	0	0	6	4	1	0	0	0	0	0	1	0	0	0	1	1	0	0	0	1	0	0	0	0	0	3	2	0	2	2	0	2	2
727	D_0__Bacteria;D_1__Actinobacteriota;D_2__Coriobacteriia;D_3__Coriobacteriales;D_4__Eggerthellaceae;D_5__uncultured;D_6__uncultured Coriobacteriales bacterium	0	0	0	0	0	0	1	0	2	3	0	0	0	0	0	0	0	0	0	0	0	0	0	0	0	8	9	0	3	2	0	0	0	0
728	D_0__Bacteria;D_1__Firmicutes;D_2__Clostridia;D_3__Lachnospirales;D_4__Lachnospiraceae	0	0	0	0	0	0	0	0	0	0	0	0	28	0	0	0	0	0	0	0	0	0	0	0	0	0	0	0	0	0	0	0	0	0
729	D_0__Bacteria;D_1__Firmicutes;D_2__Bacilli;D_3__RF39;D_4__unidentified;D_5__unidentified	0	0	0	0	0	0	0	0	0	0	0	0	0	0	0	0	0	28	0	0	0	0	0	0	0	0	0	0	0	0	0	0	0	0
730	D_0__Bacteria;D_1__Firmicutes;D_2__Bacilli;D_3__Lactobacillales;D_4__Enterococcaceae;D_5__Enterococcus	0	0	4	0	7	6	0	0	0	0	0	0	0	6	0	0	0	0	0	1	0	0	0	0	0	0	0	0	0	3	0	0	0	0
731	D_0__Bacteria;D_1__Firmicutes;D_2__Clostridia;D_3__Clostridia vadinBB60 group;D_4__unidentified;D_5__unidentified	0	0	0	0	0	0	0	0	0	0	0	0	6	0	9	1	6	5	0	0	0	0	0	0	0	0	0	0	0	0	0	0	0	0
732	D_0__Bacteria;D_1__Firmicutes;D_2__Clostridia;D_3__Clostridia vadinBB60 group;D_4__unidentified;D_5__unidentified;D_6__uncultured bacterium	0	0	0	0	0	0	0	0	0	0	0	0	2	5	4	4	12	0	0	0	0	0	0	0	0	0	0	0	0	0	0	0	0	0
733	D_0__Bacteria;D_1__Firmicutes;D_2__Clostridia;D_3__Clostridia UCG-014;D_4__unidentified;D_5__unidentified	0	0	0	0	0	0	0	0	0	0	0	0	0	27	0	0	0	0	0	0	0	0	0	0	0	0	0	0	0	0	0	0	0	0
734	D_0__Bacteria;D_1__Proteobacteria;D_2__Gammaproteobacteria;D_3__Enterobacterales;D_4__Enterobacteriaceae	0	0	0	0	0	0	0	0	0	26	0	0	0	0	0	0	0	0	0	0	0	0	0	0	0	0	0	0	0	0	0	0	0	0
735	D_0__Bacteria;D_1__Firmicutes;D_2__Clostridia;D_3__Lachnospirales;D_4__Lachnospiraceae;D_5__uncultured;D_6__uncultured bacterium	0	0	0	0	0	0	0	0	0	0	0	0	26	0	0	0	0	0	0	0	0	0	0	0	0	0	0	0	0	0	0	0	0	0
736	D_0__Bacteria;D_1__Firmicutes;D_2__Clostridia;D_3__Lachnospirales;D_4__Lachnospiraceae	0	0	0	0	0	0	0	0	2	0	0	0	3	2	0	5	3	7	0	0	0	0	0	0	0	0	0	0	0	0	0	0	0	3
737	D_0__Bacteria;D_1__Firmicutes;D_2__Clostridia;D_3__Clostridia UCG-014;D_4__unidentified;D_5__unidentified	0	0	0	0	0	0	0	0	0	0	0	0	0	0	0	25	0	0	0	0	0	0	0	0	0	0	0	0	0	0	0	0	0	0
738	D_0__Bacteria;D_1__Bacteroidota;D_2__Bacteroidia;D_3__Bacteroidales;D_4__Muribaculaceae;D_5__unidentified;D_6__uncultured bacterium	0	0	0	0	0	0	0	0	0	0	0	0	0	0	0	0	0	0	0	0	0	0	0	0	25	0	0	0	0	0	0	0	0	0
739	D_0__Bacteria;D_1__Firmicutes;D_2__Bacilli;D_3__RF39;D_4__unidentified;D_5__unidentified	0	0	0	0	0	0	0	0	0	0	0	0	0	0	0	0	0	0	0	0	0	0	0	0	0	0	0	0	0	0	25	0	0	0
740	D_0__Bacteria;D_1__Firmicutes;D_2__Bacilli;D_3__RF39;D_4__unidentified;D_5__unidentified;D_6__unidentified	0	0	0	0	0	0	0	0	0	0	0	0	0	0	0	0	0	0	0	0	0	0	0	0	0	0	0	0	0	0	0	0	0	25
741	D_0__Bacteria;D_1__Firmicutes;D_2__Clostridia;D_3__Lachnospirales;D_4__Lachnospiraceae;D_5__uncultured;D_6__uncultured bacterium	19	0	3	2	0	0	0	0	0	0	0	0	0	0	0	0	0	0	0	0	0	0	0	0	0	0	0	0	0	0	0	0	0	0
742	D_0__Bacteria;D_1__Firmicutes;D_2__Clostridia;D_3__Lachnospirales;D_4__Lachnospiraceae;D_5__uncultured	1	3	0	4	0	3	0	0	0	0	0	0	0	0	0	0	6	0	0	0	0	0	0	0	0	0	0	0	0	0	7	0	0	0
743	D_0__Bacteria;D_1__Firmicutes;D_2__Clostridia;D_3__Oscillospirales;D_4__Ruminococcaceae	0	0	0	0	0	0	0	0	0	0	0	0	8	0	9	0	0	2	0	0	0	0	0	0	0	0	0	0	0	0	2	0	3	0
744	D_0__Bacteria;D_1__Firmicutes;D_2__Clostridia;D_3__Peptostreptococcales-Tissierellales;D_4__Anaerovoracaceae;D_5__[Eubacterium] brachy group;D_6__uncultured bacterium	0	0	0	0	0	0	0	0	0	0	0	0	23	0	0	0	0	0	0	0	0	0	0	0	0	0	0	0	0	0	0	0	0	0
745	D_0__Bacteria;D_1__Firmicutes;D_2__Clostridia;D_3__Oscillospirales;D_4__Oscillospiraceae;D_5__uncultured;D_6__uncultured bacterium	0	0	0	0	0	0	0	0	0	0	0	0	9	4	5	2	3	0	0	0	0	0	0	0	0	0	0	0	0	0	0	0	0	0
746	D_0__Bacteria;D_1__Firmicutes;D_2__Clostridia;D_3__Peptostreptococcales-Tissierellales;D_4__Anaerovoracaceae;D_5__Family XIII AD3011 group;D_6__uncultured bacterium	0	0	0	0	0	0	0	0	0	0	0	0	3	1	7	4	1	7	0	0	0	0	0	0	0	0	0	0	0	0	0	0	0	0
747	D_0__Bacteria;D_1__Firmicutes;D_2__Clostridia;D_3__Lachnospirales;D_4__Lachnospiraceae	0	0	0	0	0	0	0	0	0	0	0	0	0	23	0	0	0	0	0	0	0	0	0	0	0	0	0	0	0	0	0	0	0	0
748	D_0__Bacteria;D_1__Firmicutes;D_2__Bacilli;D_3__RF39;D_4__unidentified;D_5__unidentified	0	0	0	0	0	0	0	0	0	0	0	0	0	0	13	0	0	0	0	0	0	0	0	0	0	0	0	0	0	0	0	6	4	0
749	D_0__Bacteria;D_1__Firmicutes;D_2__Clostridia;D_3__Lachnospirales;D_4__Lachnospiraceae;D_5__uncultured;D_6__uncultured bacterium	0	0	0	0	0	0	0	0	0	0	0	0	0	0	4	4	5	6	0	0	0	0	0	0	0	0	0	0	0	0	0	2	0	2
750	D_0__Bacteria;D_1__Firmicutes;D_2__Clostridia;D_3__Lachnospirales;D_4__Lachnospiraceae	2	12	0	6	0	0	0	0	0	0	0	0	0	0	0	0	0	0	0	0	0	0	0	2	0	0	0	0	0	0	0	0	0	0
751	D_0__Bacteria;D_1__Actinobacteriota;D_2__Coriobacteriia;D_3__Coriobacteriales;D_4__Eggerthellaceae;D_5__DNF00809;D_6__uncultured bacterium	0	0	0	0	0	0	0	1	0	0	0	3	0	0	0	0	0	0	0	0	0	0	0	0	3	8	4	0	0	3	0	0	0	0
752	D_0__Bacteria;D_1__Firmicutes;D_2__Clostridia;D_3__Clostridia vadinBB60 group;D_4__unidentified;D_5__unidentified;D_6__unidentified	0	0	0	0	0	0	0	0	0	0	0	0	0	0	22	0	0	0	0	0	0	0	0	0	0	0	0	0	0	0	0	0	0	0
753	D_0__Bacteria;D_1__Firmicutes;D_2__Clostridia;D_3__Lachnospirales;D_4__Lachnospiraceae;D_5__Lachnospiraceae UCG-006;D_6__uncultured bacterium	0	0	0	0	0	0	0	0	1	7	0	2	3	2	1	0	0	0	0	0	0	0	0	0	0	0	0	0	0	0	0	0	5	0
754	D_0__Bacteria;D_1__Firmicutes;D_2__Bacilli;D_3__RF39;D_4__unidentified;D_5__unidentified;D_6__uncultured bacterium	0	0	0	0	0	0	0	0	1	0	4	16	0	0	0	0	0	0	0	0	0	0	0	0	0	0	0	0	0	0	0	0	0	0
755	D_0__Bacteria;D_1__Firmicutes;D_2__Clostridia;D_3__Lachnospirales;D_4__Lachnospiraceae	0	0	0	0	0	0	0	0	0	0	0	0	0	6	15	0	0	0	0	0	0	0	0	0	0	0	0	0	0	0	0	0	0	0
756	D_0__Bacteria;D_1__Firmicutes;D_2__Clostridia;D_3__Lachnospirales;D_4__Lachnospiraceae;D_5__Lachnospiraceae NK4A136 group	0	0	0	0	0	0	0	0	0	0	0	0	0	0	0	0	0	0	0	0	0	0	0	0	0	0	0	0	0	0	0	0	0	21
757	D_0__Bacteria;D_1__Firmicutes;D_2__Clostridia;D_3__Lachnospirales;D_4__Lachnospiraceae;D_5__[Acetivibrio] ethanolgignens group;D_6__uncultured bacterium	0	0	0	0	0	0	0	0	0	0	0	0	9	2	0	3	0	0	0	0	0	0	0	0	0	0	0	0	0	0	0	0	1	5
758	D_0__Bacteria;D_1__Firmicutes;D_2__Clostridia;D_3__Lachnospirales;D_4__Lachnospiraceae;D_5__Lachnospiraceae NK4A136 group	0	0	0	0	0	0	0	0	0	0	0	0	8	9	0	0	1	2	0	0	0	0	0	0	0	0	0	0	0	0	0	0	0	0
759	D_0__Bacteria;D_1__Firmicutes;D_2__Clostridia;D_3__Lachnospirales;D_4__Lachnospiraceae	0	0	0	0	0	0	0	0	0	0	0	0	5	2	5	0	0	0	0	0	0	0	0	0	2	2	4	0	0	0	0	0	0	0
760	D_0__Bacteria;D_1__Firmicutes;D_2__Clostridia;D_3__Oscillospirales;D_4__Ruminococcaceae;D_5__uncultured	0	0	0	0	0	0	0	0	0	0	0	0	4	1	8	0	1	3	0	0	0	0	0	0	0	0	0	0	0	0	0	0	1	2
761	D_0__Bacteria;D_1__Firmicutes;D_2__Bacilli;D_3__RF39;D_4__unidentified;D_5__unidentified	0	0	0	0	0	0	0	0	0	0	0	0	0	0	20	0	0	0	0	0	0	0	0	0	0	0	0	0	0	0	0	0	0	0
762	D_0__Bacteria;D_1__Firmicutes;D_2__Clostridia;D_3__Clostridia UCG-014;D_4__unidentified;D_5__unidentified;D_6__unidentified	0	0	0	0	0	0	0	0	0	0	0	0	0	0	0	0	0	20	0	0	0	0	0	0	0	0	0	0	0	0	0	0	0	0
763	D_0__Bacteria;D_1__Firmicutes;D_2__Clostridia;D_3__Lachnospirales;D_4__Lachnospiraceae;D_5__Lachnospiraceae NK4A136 group	0	0	0	0	0	0	0	0	0	0	0	0	19	0	0	0	0	0	0	0	0	0	0	0	0	0	0	0	0	0	0	0	0	0
764	D_0__Bacteria;D_1__Firmicutes;D_2__Clostridia;D_3__Clostridia UCG-014;D_4__unidentified;D_5__unidentified	0	0	0	0	0	0	0	0	0	0	0	0	8	0	1	0	0	10	0	0	0	0	0	0	0	0	0	0	0	0	0	0	0	0
765	D_0__Bacteria;D_1__Firmicutes;D_2__Clostridia;D_3__Oscillospirales;D_4__Ruminococcaceae;D_5__unidentified;D_6__uncultured bacterium	0	0	0	0	0	0	0	0	0	0	0	0	0	0	19	0	0	0	0	0	0	0	0	0	0	0	0	0	0	0	0	0	0	0
766	D_0__Bacteria;D_1__Firmicutes;D_2__Clostridia;D_3__Oscillospirales;D_4__Ruminococcaceae	0	0	0	0	0	0	0	0	0	0	0	0	0	0	5	0	3	0	0	0	0	0	0	0	0	0	0	0	0	0	6	0	5	0
767	D_0__Bacteria;D_1__Firmicutes;D_2__Clostridia;D_3__Lachnospirales;D_4__Lachnospiraceae	0	0	0	0	0	0	0	0	0	0	0	0	0	0	0	0	19	0	0	0	0	0	0	0	0	0	0	0	0	0	0	0	0	0
768	D_0__Bacteria;D_1__Firmicutes;D_2__Clostridia;D_3__Lachnospirales;D_4__Lachnospiraceae	0	0	0	0	0	0	0	0	0	0	0	0	0	0	0	0	4	0	0	0	0	0	0	0	0	0	0	0	0	0	0	0	15	0
769	D_0__Bacteria;D_1__Firmicutes;D_2__Clostridia;D_3__Lachnospirales;D_4__Lachnospiraceae;D_5__uncultured;D_6__uncultured bacterium	0	0	0	0	0	0	0	0	0	0	0	0	0	0	0	0	0	19	0	0	0	0	0	0	0	0	0	0	0	0	0	0	0	0
770	D_0__Bacteria;D_1__Firmicutes;D_2__Bacilli;D_3__RF39;D_4__unidentified;D_5__unidentified;D_6__unidentified	0	18	0	0	0	0	0	0	0	0	0	0	0	0	0	0	0	0	0	0	0	0	0	0	0	0	0	0	0	0	0	0	0	0
771	D_0__Bacteria;D_1__Firmicutes;D_2__Bacilli;D_3__RF39;D_4__unidentified;D_5__unidentified	0	0	0	0	0	0	0	0	0	0	0	0	8	3	1	1	5	0	0	0	0	0	0	0	0	0	0	0	0	0	0	0	0	0
772	D_0__Bacteria;D_1__Firmicutes;D_2__Clostridia;D_3__Lachnospirales;D_4__Lachnospiraceae;D_5__Lachnospiraceae NK4A136 group;D_6__Lachnospiraceae bacterium COE1	0	0	0	0	0	0	0	0	0	0	0	0	0	0	0	0	0	18	0	0	0	0	0	0	0	0	0	0	0	0	0	0	0	0
773	D_0__Bacteria;D_1__Firmicutes;D_2__Clostridia;D_3__Oscillospirales;D_4__Ruminococcaceae;D_5__Harryflintia;D_6__uncultured bacterium	0	0	0	0	0	0	0	0	0	0	0	0	17	0	0	0	0	0	0	0	0	0	0	0	0	0	0	0	0	0	0	0	0	0
774	D_0__Bacteria;D_1__Firmicutes;D_2__Clostridia;D_3__Lachnospirales;D_4__Lachnospiraceae;D_5__Roseburia	0	0	0	0	0	0	0	0	0	0	0	0	0	17	0	0	0	0	0	0	0	0	0	0	0	0	0	0	0	0	0	0	0	0
775	D_0__Bacteria;D_1__Firmicutes;D_2__Bacilli;D_3__RF39;D_4__unidentified;D_5__unidentified	0	0	0	0	0	0	0	0	0	0	0	0	0	0	17	0	0	0	0	0	0	0	0	0	0	0	0	0	0	0	0	0	0	0
776	D_0__Bacteria;D_1__Firmicutes;D_2__Clostridia;D_3__Lachnospirales;D_4__Lachnospiraceae	0	0	0	0	0	0	0	0	0	0	0	0	0	0	0	0	0	0	0	0	0	0	0	0	0	0	0	0	0	0	0	0	17	0
777	D_0__Bacteria;D_1__Bacteroidota;D_2__Bacteroidia;D_3__Bacteroidales;D_4__Marinifilaceae;D_5__Butyricimonas	0	0	0	0	0	0	2	0	0	2	0	5	0	0	0	0	0	0	0	0	0	0	0	0	0	0	2	3	2	0	0	0	0	0
778	D_0__Bacteria;D_1__Firmicutes;D_2__Clostridia;D_3__Oscillospirales;D_4__Ruminococcaceae;D_5__uncultured	0	0	0	0	0	0	0	0	0	0	0	0	16	0	0	0	0	0	0	0	0	0	0	0	0	0	0	0	0	0	0	0	0	0
779	D_0__Bacteria;D_1__Firmicutes;D_2__Clostridia;D_3__Clostridia UCG-014;D_4__unidentified;D_5__unidentified	0	0	0	0	0	0	0	0	0	0	0	0	16	0	0	0	0	0	0	0	0	0	0	0	0	0	0	0	0	0	0	0	0	0
780	D_0__Bacteria;D_1__Firmicutes;D_2__Clostridia;D_3__Clostridia UCG-014;D_4__unidentified;D_5__unidentified	0	0	0	0	0	0	0	0	0	0	0	0	6	0	4	0	6	0	0	0	0	0	0	0	0	0	0	0	0	0	0	0	0	0
781	D_0__Bacteria;D_1__Firmicutes;D_2__Clostridia;D_3__Clostridia vadinBB60 group;D_4__unidentified;D_5__unidentified;D_6__uncultured bacterium	0	0	0	0	0	0	0	0	0	0	0	0	6	2	0	0	4	0	0	0	0	0	0	0	0	0	0	0	0	0	0	0	0	4
782	D_0__Bacteria;D_1__Firmicutes;D_2__Clostridia;D_3__Lachnospirales;D_4__Lachnospiraceae	0	0	0	0	0	0	0	0	0	0	0	0	1	0	2	6	5	2	0	0	0	0	0	0	0	0	0	0	0	0	0	0	0	0
783	D_0__Bacteria;D_1__Firmicutes;D_2__Clostridia;D_3__Clostridia UCG-014;D_4__unidentified;D_5__unidentified	0	0	0	0	0	0	0	0	0	0	0	0	0	16	0	0	0	0	0	0	0	0	0	0	0	0	0	0	0	0	0	0	0	0
784	D_0__Bacteria;D_1__Firmicutes;D_2__Clostridia;D_3__Oscillospirales;D_4__UCG-010;D_5__unidentified	0	0	0	0	0	0	0	0	0	0	0	0	0	0	16	0	0	0	0	0	0	0	0	0	0	0	0	0	0	0	0	0	0	0
785	D_0__Bacteria;D_1__Actinobacteriota;D_2__Actinobacteria;D_3__Micrococcales;D_4__Micrococcaceae;D_5__Renibacterium	0	0	1	4	0	1	0	0	0	0	0	0	0	0	0	0	0	0	0	0	1	2	3	2	0	0	1	0	0	0	0	0	0	0
786	D_0__Bacteria;D_1__Proteobacteria;D_2__Gammaproteobacteria;D_3__Enterobacterales;D_4__Morganellaceae;D_5__Proteus	0	0	0	0	0	0	4	0	4	0	0	0	0	0	0	0	0	0	0	0	0	0	0	0	0	0	1	3	0	3	0	0	0	0
787	D_0__Bacteria;D_1__Firmicutes;D_2__Clostridia;D_3__Lachnospirales;D_4__Lachnospiraceae;D_5__uncultured;D_6__uncultured bacterium	0	0	0	0	0	0	0	0	0	0	0	0	15	0	0	0	0	0	0	0	0	0	0	0	0	0	0	0	0	0	0	0	0	0
788	D_0__Bacteria;D_1__Firmicutes;D_2__Clostridia;D_3__Clostridia vadinBB60 group;D_4__unidentified;D_5__unidentified;D_6__uncultured bacterium	0	0	0	0	0	0	0	0	0	0	0	0	0	0	0	0	15	0	0	0	0	0	0	0	0	0	0	0	0	0	0	0	0	0
789	D_0__Bacteria;D_1__Proteobacteria;D_2__Alphaproteobacteria;D_3__Rhizobiales;D_4__Rhizobiaceae;D_5__Mesorhizobium	0	0	0	14	0	0	0	0	0	0	0	0	0	0	0	0	0	0	0	0	0	0	0	0	0	0	0	0	0	0	0	0	0	0
790	D_0__Bacteria;D_1__Firmicutes;D_2__Clostridia;D_3__Clostridia UCG-014;D_4__unidentified;D_5__unidentified	0	0	0	0	0	0	0	0	0	0	0	14	0	0	0	0	0	0	0	0	0	0	0	0	0	0	0	0	0	0	0	0	0	0
791	D_0__Bacteria;D_1__Firmicutes;D_2__Clostridia;D_3__Clostridia UCG-014;D_4__unidentified;D_5__unidentified	0	0	0	0	0	0	0	0	0	0	0	0	0	0	0	0	0	14	0	0	0	0	0	0	0	0	0	0	0	0	0	0	0	0
792	D_0__Bacteria;D_1__Firmicutes;D_2__Clostridia;D_3__Oscillospirales;D_4__Oscillospiraceae	0	0	0	0	0	0	0	0	0	0	0	0	0	0	0	0	0	0	0	0	0	0	0	0	14	0	0	0	0	0	0	0	0	0
793	D_0__Bacteria;D_1__Firmicutes;D_2__Bacilli;D_3__RF39;D_4__unidentified;D_5__unidentified	0	0	0	0	0	0	0	0	0	0	0	0	13	0	0	0	0	0	0	0	0	0	0	0	0	0	0	0	0	0	0	0	0	0
794	D_0__Bacteria;D_1__Firmicutes;D_2__Clostridia;D_3__Lachnospirales;D_4__Lachnospiraceae	0	0	0	0	0	0	0	0	0	0	0	0	13	0	0	0	0	0	0	0	0	0	0	0	0	0	0	0	0	0	0	0	0	0
795	D_0__Bacteria;D_1__Firmicutes;D_2__Clostridia;D_3__Clostridia UCG-014;D_4__unidentified;D_5__unidentified;D_6__uncultured bacterium	0	0	0	0	0	0	0	0	0	0	0	0	0	13	0	0	0	0	0	0	0	0	0	0	0	0	0	0	0	0	0	0	0	0
796	D_0__Bacteria;D_1__Firmicutes;D_2__Clostridia;D_3__Clostridia vadinBB60 group;D_4__unidentified;D_5__unidentified;D_6__uncultured bacterium	0	0	0	0	0	0	0	0	0	0	0	0	0	0	0	0	0	0	0	0	0	0	0	0	0	0	0	0	0	0	0	0	13	0
797	D_0__Bacteria;D_1__Firmicutes;D_2__Clostridia;D_3__Oscillospirales;D_4__Ruminococcaceae;D_5__Incertae Sedis;D_6__uncultured bacterium	0	0	0	0	0	12	0	0	0	0	0	0	0	0	0	0	0	0	0	0	0	0	0	0	0	0	0	0	0	0	0	0	0	0
798	D_0__Bacteria;D_1__Firmicutes;D_2__Clostridia;D_3__Lachnospirales;D_4__Lachnospiraceae	0	0	0	0	0	0	0	0	0	0	0	0	0	0	12	0	0	0	0	0	0	0	0	0	0	0	0	0	0	0	0	0	0	0
799	D_0__Bacteria;D_1__Firmicutes;D_2__Clostridia;D_3__Clostridia UCG-014;D_4__unidentified;D_5__unidentified	0	0	0	0	0	0	0	0	0	0	0	0	0	0	4	0	1	7	0	0	0	0	0	0	0	0	0	0	0	0	0	0	0	0
800	D_0__Bacteria;D_1__Firmicutes;D_2__Clostridia;D_3__Lachnospirales;D_4__Lachnospiraceae;D_5__Lachnospiraceae NK4A136 group;D_6__uncultured bacterium	0	0	0	0	0	0	0	0	0	0	0	0	0	0	0	0	0	0	0	0	0	0	0	0	0	0	0	0	0	0	0	0	12	0
801	D_0__Bacteria;D_1__Firmicutes;D_2__Clostridia;D_3__Lachnospirales;D_4__Lachnospiraceae	0	0	0	0	0	0	0	0	11	0	0	0	0	0	0	0	0	0	0	0	0	0	0	0	0	0	0	0	0	0	0	0	0	0
802	D_0__Bacteria;D_1__Firmicutes;D_2__Clostridia;D_3__Lachnospirales;D_4__Lachnospiraceae	0	0	0	0	0	0	0	0	0	0	0	11	0	0	0	0	0	0	0	0	0	0	0	0	0	0	0	0	0	0	0	0	0	0
803	D_0__Bacteria;D_1__Firmicutes;D_2__Clostridia;D_3__Oscillospirales;D_4__Ruminococcaceae;D_5__Ruminococcus;D_6__unidentified	0	0	0	0	0	0	0	0	0	0	0	0	11	0	0	0	0	0	0	0	0	0	0	0	0	0	0	0	0	0	0	0	0	0
804	D_0__Bacteria;D_1__Firmicutes;D_2__Bacilli;D_3__RF39;D_4__unidentified;D_5__unidentified;D_6__uncultured Firmicutes bacterium	0	0	0	0	0	0	0	0	0	0	0	0	0	11	0	0	0	0	0	0	0	0	0	0	0	0	0	0	0	0	0	0	0	0
805	D_0__Bacteria;D_1__Firmicutes;D_2__Bacilli;D_3__RF39;D_4__unidentified;D_5__unidentified	0	0	0	0	0	0	0	0	0	0	0	0	0	0	11	0	0	0	0	0	0	0	0	0	0	0	0	0	0	0	0	0	0	0
806	D_0__Bacteria;D_1__Firmicutes;D_2__Bacilli;D_3__RF39;D_4__unidentified;D_5__unidentified	0	0	0	0	0	0	0	0	0	0	0	0	0	0	0	0	11	0	0	0	0	0	0	0	0	0	0	0	0	0	0	0	0	0
807	D_0__Bacteria;D_1__Firmicutes;D_2__Clostridia;D_3__Oscillospirales;D_4__Butyricicoccaceae;D_5__Butyricicoccus;D_6__uncultured bacterium	0	0	0	0	0	0	0	0	0	0	0	0	0	0	0	0	0	0	0	0	0	0	0	0	0	0	0	0	11	0	0	0	0	0
808	D_0__Bacteria;D_1__Firmicutes;D_2__Clostridia;D_3__Lachnospirales;D_4__Lachnospiraceae;D_5__uncultured;D_6__uncultured bacterium	0	0	0	0	0	0	0	0	0	0	0	0	0	0	0	0	0	0	0	0	0	0	0	0	0	0	0	0	0	0	0	0	11	0
809	D_0__Bacteria;D_1__Firmicutes;D_2__Clostridia;D_3__Clostridia UCG-014;D_4__unidentified;D_5__unidentified;D_6__unidentified	0	0	0	0	0	10	0	0	0	0	0	0	0	0	0	0	0	0	0	0	0	0	0	0	0	0	0	0	0	0	0	0	0	0
810	D_0__Bacteria;D_1__Firmicutes;D_2__Bacilli;D_3__RF39;D_4__unidentified;D_5__unidentified;D_6__uncultured bacterium	0	0	0	0	0	0	0	0	0	0	0	0	0	0	0	10	0	0	0	0	0	0	0	0	0	0	0	0	0	0	0	0	0	0
811	D_0__Bacteria;D_1__Firmicutes;D_2__Clostridia;D_3__Lachnospirales;D_4__Lachnospiraceae	0	0	0	0	0	0	0	0	0	0	0	0	0	0	0	10	0	0	0	0	0	0	0	0	0	0	0	0	0	0	0	0	0	0
812	D_0__Bacteria;D_1__Firmicutes;D_2__Clostridia;D_3__Oscillospirales;D_4__Ruminococcaceae;D_5__uncultured;D_6__uncultured bacterium	0	0	0	0	0	0	0	0	0	0	0	0	0	0	0	0	0	0	0	0	0	0	0	0	0	0	0	10	0	0	0	0	0	0
813	D_0__Bacteria;D_1__Firmicutes;D_2__Clostridia;D_3__Lachnospirales;D_4__Lachnospiraceae;D_5__uncultured;D_6__uncultured bacterium	0	0	0	0	0	0	0	0	0	0	0	0	0	9	0	0	0	0	0	0	0	0	0	0	0	0	0	0	0	0	0	0	0	0
814	D_0__Bacteria;D_1__Firmicutes;D_2__Clostridia;D_3__Lachnospirales;D_4__Lachnospiraceae;D_5__Marvinbryantia;D_6__uncultured bacterium	0	0	0	0	0	0	0	0	0	0	0	0	0	9	0	0	0	0	0	0	0	0	0	0	0	0	0	0	0	0	0	0	0	0
815	D_0__Bacteria;D_1__Firmicutes;D_2__Clostridia;D_3__Clostridia UCG-014;D_4__unidentified;D_5__unidentified;D_6__uncultured bacterium	0	0	0	0	0	0	0	0	0	0	0	0	0	0	9	0	0	0	0	0	0	0	0	0	0	0	0	0	0	0	0	0	0	0
816	D_0__Bacteria;D_1__Firmicutes;D_2__Clostridia;D_3__Lachnospirales;D_4__Lachnospiraceae	0	0	0	0	0	0	0	0	0	0	0	0	0	0	0	0	9	0	0	0	0	0	0	0	0	0	0	0	0	0	0	0	0	0
817	D_0__Bacteria;D_1__Firmicutes;D_2__Clostridia;D_3__Clostridia vadinBB60 group;D_4__unidentified;D_5__unidentified;D_6__uncultured Firmicutes bacterium	0	0	0	0	0	0	0	0	0	0	0	0	0	0	0	0	0	9	0	0	0	0	0	0	0	0	0	0	0	0	0	0	0	0
818	D_0__Bacteria;D_1__Firmicutes;D_2__Clostridia;D_3__Clostridia UCG-014;D_4__unidentified;D_5__unidentified	0	0	0	0	0	0	0	0	0	8	0	0	0	0	0	0	0	0	0	0	0	0	0	0	0	0	0	0	0	0	0	0	0	0
819	D_0__Bacteria;D_1__Firmicutes;D_2__Clostridia;D_3__Clostridia UCG-014;D_4__unidentified;D_5__unidentified	0	0	0	0	0	0	0	0	0	0	8	0	0	0	0	0	0	0	0	0	0	0	0	0	0	0	0	0	0	0	0	0	0	0
820	D_0__Bacteria;D_1__Firmicutes;D_2__Clostridia;D_3__Lachnospirales;D_4__Lachnospiraceae;D_5__uncultured;D_6__Clostridium sp. Culture-54	0	0	0	0	0	0	0	0	0	0	0	8	0	0	0	0	0	0	0	0	0	0	0	0	0	0	0	0	0	0	0	0	0	0
821	D_0__Bacteria;D_1__Firmicutes;D_2__Clostridia;D_3__Oscillospirales;D_4__Ruminococcaceae;D_5__Harryflintia;D_6__uncultured bacterium	0	0	0	0	0	0	0	0	0	0	0	0	8	0	0	0	0	0	0	0	0	0	0	0	0	0	0	0	0	0	0	0	0	0
822	D_0__Bacteria;D_1__Firmicutes;D_2__Clostridia;D_3__Clostridia vadinBB60 group;D_4__unidentified;D_5__unidentified;D_6__uncultured bacterium	0	0	0	0	0	0	0	0	0	0	0	0	0	8	0	0	0	0	0	0	0	0	0	0	0	0	0	0	0	0	0	0	0	0
823	D_0__Bacteria;D_1__Firmicutes;D_2__Clostridia;D_3__Oscillospirales;D_4__Ruminococcaceae;D_5__Candidatus Soleaferrea	0	0	0	0	0	0	0	0	0	0	0	0	0	0	8	0	0	0	0	0	0	0	0	0	0	0	0	0	0	0	0	0	0	0
824	D_0__Bacteria;D_1__Firmicutes;D_2__Clostridia;D_3__Clostridia vadinBB60 group;D_4__unidentified;D_5__unidentified;D_6__unidentified	0	0	0	0	0	0	0	0	0	0	0	0	0	0	8	0	0	0	0	0	0	0	0	0	0	0	0	0	0	0	0	0	0	0
825	D_0__Bacteria;D_1__Firmicutes;D_2__Clostridia;D_3__Lachnospirales;D_4__Lachnospiraceae;D_5__Lachnospiraceae NK4A136 group;D_6__uncultured bacterium	0	0	0	0	0	0	0	0	0	0	0	0	0	0	0	0	8	0	0	0	0	0	0	0	0	0	0	0	0	0	0	0	0	0
826	D_0__Bacteria;D_1__Firmicutes;D_2__Bacilli;D_3__RF39;D_4__unidentified;D_5__unidentified	0	0	0	0	0	0	0	0	0	0	0	0	0	0	0	0	0	0	0	0	0	0	0	0	0	0	0	0	0	0	0	8	0	0
827	D_0__Bacteria;D_1__Firmicutes;D_2__Clostridia;D_3__Lachnospirales;D_4__Lachnospiraceae;D_5__Roseburia;D_6__uncultured bacterium	0	0	0	0	0	0	0	0	0	0	0	0	0	0	0	0	0	0	0	0	0	0	0	0	0	0	0	0	0	0	0	0	0	8
828	D_0__Bacteria;D_1__Firmicutes;D_2__Clostridia;D_3__Lachnospirales;D_4__Lachnospiraceae;D_5__uncultured;D_6__uncultured bacterium	0	7	0	0	0	0	0	0	0	0	0	0	0	0	0	0	0	0	0	0	0	0	0	0	0	0	0	0	0	0	0	0	0	0
829	D_0__Bacteria;D_1__Firmicutes;D_2__Clostridia;D_3__Clostridia vadinBB60 group;D_4__unidentified;D_5__unidentified;D_6__unidentified	0	0	0	0	0	0	7	0	0	0	0	0	0	0	0	0	0	0	0	0	0	0	0	0	0	0	0	0	0	0	0	0	0	0
830	D_0__Bacteria;D_1__Firmicutes;D_2__Clostridia;D_3__Lachnospirales;D_4__Lachnospiraceae;D_5__Acetatifactor;D_6__uncultured bacterium	0	0	0	0	0	0	0	0	0	0	0	0	7	0	0	0	0	0	0	0	0	0	0	0	0	0	0	0	0	0	0	0	0	0
831	D_0__Bacteria;D_1__Firmicutes;D_2__Clostridia;D_3__Monoglobales;D_4__Monoglobaceae;D_5__Monoglobus;D_6__uncultured bacterium	0	0	0	0	0	0	0	0	0	0	0	0	1	0	3	0	0	0	0	0	0	0	0	0	0	0	0	0	0	0	0	0	3	0
832	D_0__Bacteria;D_1__Firmicutes;D_2__Clostridia;D_3__Lachnospirales;D_4__Lachnospiraceae;D_5__Roseburia;D_6__uncultured bacterium	0	0	0	0	0	0	0	0	0	0	0	0	0	7	0	0	0	0	0	0	0	0	0	0	0	0	0	0	0	0	0	0	0	0
833	D_0__Bacteria;D_1__Firmicutes;D_2__Clostridia;D_3__Lachnospirales;D_4__Lachnospiraceae	0	0	0	0	0	0	0	0	0	0	0	0	0	7	0	0	0	0	0	0	0	0	0	0	0	0	0	0	0	0	0	0	0	0
834	D_0__Bacteria;D_1__Firmicutes;D_2__Bacilli;D_3__RF39;D_4__unidentified;D_5__unidentified	0	0	0	0	0	0	0	0	0	0	0	0	0	7	0	0	0	0	0	0	0	0	0	0	0	0	0	0	0	0	0	0	0	0
835	D_0__Bacteria;D_1__Firmicutes;D_2__Bacilli;D_3__RF39;D_4__unidentified;D_5__unidentified	0	0	0	0	0	0	0	0	0	0	0	0	0	7	0	0	0	0	0	0	0	0	0	0	0	0	0	0	0	0	0	0	0	0
836	D_0__Bacteria;D_1__Firmicutes;D_2__Clostridia;D_3__Lachnospirales;D_4__Lachnospiraceae	0	0	0	0	0	0	0	0	0	0	0	0	0	0	7	0	0	0	0	0	0	0	0	0	0	0	0	0	0	0	0	0	0	0
837	D_0__Bacteria;D_1__Firmicutes;D_2__Clostridia;D_3__Lachnospirales;D_4__Lachnospiraceae;D_5__Lachnospiraceae NK4A136 group;D_6__uncultured bacterium	0	0	0	0	0	0	0	0	0	0	0	0	0	0	7	0	0	0	0	0	0	0	0	0	0	0	0	0	0	0	0	0	0	0
838	D_0__Bacteria;D_1__Firmicutes;D_2__Bacilli;D_3__RF39;D_4__unidentified;D_5__unidentified	0	0	0	0	0	0	0	0	0	0	0	0	0	0	7	0	0	0	0	0	0	0	0	0	0	0	0	0	0	0	0	0	0	0
839	D_0__Bacteria;D_1__Firmicutes;D_2__Clostridia;D_3__Lachnospirales;D_4__Lachnospiraceae	0	0	0	0	0	0	0	0	0	0	0	0	0	0	7	0	0	0	0	0	0	0	0	0	0	0	0	0	0	0	0	0	0	0
840	D_0__Bacteria;D_1__Firmicutes;D_2__Clostridia;D_3__Clostridia vadinBB60 group;D_4__unidentified;D_5__unidentified;D_6__unidentified	0	0	0	0	0	0	0	0	0	0	0	0	0	0	7	0	0	0	0	0	0	0	0	0	0	0	0	0	0	0	0	0	0	0
841	D_0__Bacteria;D_1__Firmicutes;D_2__Clostridia;D_3__Clostridia UCG-014;D_4__unidentified;D_5__unidentified;D_6__uncultured bacterium	0	0	0	0	0	0	0	0	0	0	0	0	0	0	0	7	0	0	0	0	0	0	0	0	0	0	0	0	0	0	0	0	0	0
842	D_0__Bacteria;D_1__Firmicutes;D_2__Clostridia;D_3__Clostridia vadinBB60 group;D_4__unidentified;D_5__unidentified;D_6__uncultured bacterium	0	0	0	0	0	0	0	0	0	0	0	0	0	0	0	0	7	0	0	0	0	0	0	0	0	0	0	0	0	0	0	0	0	0
843	D_0__Bacteria;D_1__Firmicutes;D_2__Clostridia;D_3__Lachnospirales;D_4__Lachnospiraceae	0	0	0	0	0	0	0	0	0	0	0	0	0	0	0	0	0	0	0	0	0	0	0	0	0	0	0	0	0	0	7	0	0	0
844	D_0__Bacteria;D_1__Firmicutes;D_2__Clostridia;D_3__Lachnospirales;D_4__Lachnospiraceae	0	0	6	0	0	0	0	0	0	0	0	0	0	0	0	0	0	0	0	0	0	0	0	0	0	0	0	0	0	0	0	0	0	0
845	D_0__Bacteria;D_1__Firmicutes;D_2__Clostridia;D_3__Lachnospirales;D_4__Lachnospiraceae;D_5__uncultured;D_6__uncultured bacterium	0	0	0	0	0	0	0	0	0	0	0	0	6	0	0	0	0	0	0	0	0	0	0	0	0	0	0	0	0	0	0	0	0	0
846	D_0__Bacteria;D_1__Firmicutes;D_2__Bacilli;D_3__RF39;D_4__unidentified;D_5__unidentified;D_6__uncultured bacterium	0	0	0	0	0	0	0	0	0	0	0	0	6	0	0	0	0	0	0	0	0	0	0	0	0	0	0	0	0	0	0	0	0	0
847	D_0__Bacteria;D_1__Firmicutes;D_2__Clostridia;D_3__Clostridia vadinBB60 group;D_4__unidentified;D_5__unidentified;D_6__unidentified	0	0	0	0	0	0	0	0	0	0	0	0	6	0	0	0	0	0	0	0	0	0	0	0	0	0	0	0	0	0	0	0	0	0
848	D_0__Bacteria;D_1__Firmicutes;D_2__Clostridia;D_3__Oscillospirales;D_4__[Eubacterium] coprostanoligenes group;D_5__unidentified;D_6__unidentified	0	0	0	0	0	0	0	0	0	0	0	0	6	0	0	0	0	0	0	0	0	0	0	0	0	0	0	0	0	0	0	0	0	0
849	D_0__Bacteria;D_1__Firmicutes;D_2__Bacilli;D_3__RF39;D_4__unidentified;D_5__unidentified	0	0	0	0	0	0	0	0	0	0	0	0	0	6	0	0	0	0	0	0	0	0	0	0	0	0	0	0	0	0	0	0	0	0
850	D_0__Bacteria;D_1__Firmicutes;D_2__Clostridia;D_3__Clostridia UCG-014;D_4__unidentified;D_5__unidentified;D_6__uncultured Clostridiales bacterium	0	0	0	0	0	0	0	0	0	0	0	0	0	0	6	0	0	0	0	0	0	0	0	0	0	0	0	0	0	0	0	0	0	0
851	D_0__Bacteria;D_1__Firmicutes;D_2__Clostridia;D_3__Oscillospirales;D_4__Oscillospiraceae;D_5__UCG-005	0	0	0	0	0	0	0	0	0	0	0	0	0	0	6	0	0	0	0	0	0	0	0	0	0	0	0	0	0	0	0	0	0	0
852	D_0__Bacteria;D_1__Firmicutes;D_2__Clostridia;D_3__Oscillospirales;D_4__Butyricicoccaceae;D_5__Butyricicoccus;D_6__uncultured bacterium	0	0	0	0	0	0	0	0	0	0	0	0	0	0	0	0	6	0	0	0	0	0	0	0	0	0	0	0	0	0	0	0	0	0
853	D_0__Bacteria;D_1__Firmicutes;D_2__Clostridia;D_3__Lachnospirales;D_4__Lachnospiraceae	0	0	0	0	0	0	0	0	0	0	0	0	0	0	0	0	6	0	0	0	0	0	0	0	0	0	0	0	0	0	0	0	0	0
854	D_0__Bacteria;D_1__Firmicutes;D_2__Bacilli;D_3__Staphylococcales;D_4__Staphylococcaceae;D_5__Staphylococcus	0	0	0	0	0	0	0	0	0	0	0	0	0	0	0	0	0	6	0	0	0	0	0	0	0	0	0	0	0	0	0	0	0	0
855	D_0__Bacteria;D_1__Firmicutes;D_2__Clostridia;D_3__Oscillospirales	0	0	0	0	0	0	0	0	0	0	0	0	0	0	0	0	0	0	0	0	0	0	0	0	6	0	0	0	0	0	0	0	0	0
856	D_0__Bacteria;D_1__Firmicutes;D_2__Clostridia;D_3__Lachnospirales;D_4__Lachnospiraceae;D_5__Lachnospiraceae UCG-001;D_6__uncultured bacterium	0	0	0	0	0	0	0	0	0	0	0	0	0	0	0	0	0	0	0	0	0	0	0	0	0	0	0	0	0	0	6	0	0	0
857	D_0__Bacteria;D_1__Firmicutes;D_2__Bacilli;D_3__Erysipelotrichales;D_4__Erysipelotrichaceae;D_5__uncultured;D_6__uncultured bacterium	0	0	0	0	0	0	0	0	0	0	0	0	0	0	0	0	0	0	0	0	0	0	0	0	0	0	0	0	0	0	0	0	6	0
858	D_0__Bacteria;D_1__Firmicutes;D_2__Clostridia;D_3__Lachnospirales;D_4__Lachnospiraceae	5	0	0	0	0	0	0	0	0	0	0	0	0	0	0	0	0	0	0	0	0	0	0	0	0	0	0	0	0	0	0	0	0	0
859	D_0__Bacteria;D_1__Firmicutes;D_2__Clostridia;D_3__Clostridia vadinBB60 group;D_4__unidentified;D_5__unidentified;D_6__unidentified	0	0	0	0	0	0	0	0	5	0	0	0	0	0	0	0	0	0	0	0	0	0	0	0	0	0	0	0	0	0	0	0	0	0
860	D_0__Bacteria;D_1__Firmicutes;D_2__Clostridia;D_3__Clostridia vadinBB60 group;D_4__unidentified;D_5__unidentified;D_6__uncultured bacterium	0	0	0	0	0	0	0	0	0	0	0	0	0	5	0	0	0	0	0	0	0	0	0	0	0	0	0	0	0	0	0	0	0	0
861	D_0__Bacteria;D_1__Firmicutes;D_2__Clostridia;D_3__Lachnospirales;D_4__Lachnospiraceae	0	0	0	0	0	0	0	0	0	0	0	0	0	0	5	0	0	0	0	0	0	0	0	0	0	0	0	0	0	0	0	0	0	0
862	D_0__Bacteria;D_1__Firmicutes;D_2__Bacilli;D_3__RF39;D_4__unidentified;D_5__unidentified	0	0	0	0	0	0	0	0	0	0	0	0	0	0	5	0	0	0	0	0	0	0	0	0	0	0	0	0	0	0	0	0	0	0
863	D_0__Bacteria;D_1__Firmicutes;D_2__Clostridia;D_3__Lachnospirales;D_4__Lachnospiraceae;D_5__uncultured;D_6__uncultured bacterium	0	0	0	0	0	0	0	0	0	0	0	0	0	0	0	5	0	0	0	0	0	0	0	0	0	0	0	0	0	0	0	0	0	0
864	D_0__Bacteria;D_1__Firmicutes;D_2__Clostridia;D_3__Christensenellales;D_4__Christensenellaceae	0	0	0	0	0	0	0	0	0	0	0	0	0	0	0	0	0	5	0	0	0	0	0	0	0	0	0	0	0	0	0	0	0	0
865	D_0__Bacteria;D_1__Firmicutes;D_2__Clostridia;D_3__Clostridia UCG-014;D_4__unidentified;D_5__unidentified	0	0	0	0	0	0	0	0	0	0	0	0	0	0	0	0	0	0	0	0	0	0	0	0	0	0	5	0	0	0	0	0	0	0
866	D_0__Bacteria;D_1__Firmicutes;D_2__Clostridia;D_3__Oscillospirales;D_4__Ruminococcaceae;D_5__Incertae Sedis	0	0	0	0	0	0	0	0	0	0	0	0	0	0	0	0	0	0	0	0	0	0	0	0	0	0	0	0	0	0	5	0	0	0
867	D_0__Bacteria;D_1__Firmicutes;D_2__Clostridia;D_3__Lachnospirales;D_4__Lachnospiraceae	0	0	0	0	0	0	0	0	0	0	0	0	0	0	0	0	0	0	0	0	0	0	0	0	0	0	0	0	0	0	0	5	0	0
868	D_0__Bacteria;D_1__Firmicutes;D_2__Clostridia;D_3__Lachnospirales;D_4__Lachnospiraceae	0	0	0	0	0	0	0	0	0	0	0	0	0	0	0	0	0	0	0	0	0	0	0	0	0	0	0	0	0	0	0	0	0	5
869	D_0__Bacteria;D_1__Firmicutes;D_2__Clostridia;D_3__Peptostreptococcales-Tissierellales;D_4__Anaerovoracaceae;D_5__[Eubacterium] brachy group;D_6__uncultured bacterium	0	0	4	0	0	0	0	0	0	0	0	0	0	0	0	0	0	0	0	0	0	0	0	0	0	0	0	0	0	0	0	0	0	0
870	D_0__Bacteria;D_1__Bacteroidota;D_2__Bacteroidia;D_3__Chitinophagales;D_4__Chitinophagaceae	0	0	0	4	0	0	0	0	0	0	0	0	0	0	0	0	0	0	0	0	0	0	0	0	0	0	0	0	0	0	0	0	0	0
871	D_0__Bacteria;D_1__Firmicutes;D_2__Clostridia;D_3__Clostridia UCG-014;D_4__unidentified;D_5__unidentified;D_6__uncultured Firmicutes bacterium	0	0	0	0	0	0	0	0	0	0	0	0	4	0	0	0	0	0	0	0	0	0	0	0	0	0	0	0	0	0	0	0	0	0
872	D_0__Bacteria;D_1__Firmicutes;D_2__Clostridia;D_3__Lachnospirales;D_4__Lachnospiraceae	0	0	0	0	0	0	0	0	0	0	0	0	0	0	4	0	0	0	0	0	0	0	0	0	0	0	0	0	0	0	0	0	0	0
873	D_0__Bacteria;D_1__Firmicutes;D_2__Clostridia;D_3__Oscillospirales;D_4__Oscillospiraceae;D_5__uncultured;D_6__uncultured organism	0	0	0	0	0	0	0	0	0	0	0	0	0	0	4	0	0	0	0	0	0	0	0	0	0	0	0	0	0	0	0	0	0	0
874	D_0__Bacteria;D_1__Firmicutes;D_2__Clostridia;D_3__Lachnospirales;D_4__Lachnospiraceae	0	0	0	0	0	0	0	0	0	0	0	0	0	0	0	4	0	0	0	0	0	0	0	0	0	0	0	0	0	0	0	0	0	0
875	D_0__Bacteria;D_1__Firmicutes;D_2__Bacilli;D_3__RF39;D_4__unidentified;D_5__unidentified;D_6__uncultured bacterium	0	0	0	0	0	0	0	0	0	0	0	0	0	0	0	0	0	4	0	0	0	0	0	0	0	0	0	0	0	0	0	0	0	0
876	D_0__Bacteria;D_1__Firmicutes;D_2__Clostridia;D_3__Lachnospirales;D_4__Lachnospiraceae	0	0	0	0	0	3	0	0	0	0	0	0	0	0	0	0	0	0	0	0	0	0	0	0	0	0	0	0	0	0	0	0	0	0
877	D_0__Bacteria;D_1__Bacteroidota;D_2__Bacteroidia;D_3__Bacteroidales;D_4__Prevotellaceae;D_5__Prevotellaceae UCG-001;D_6__uncultured bacterium	0	0	0	0	0	0	0	0	0	0	0	3	0	0	0	0	0	0	0	0	0	0	0	0	0	0	0	0	0	0	0	0	0	0
878	D_0__Bacteria;D_1__Firmicutes;D_2__Clostridia;D_3__Lachnospirales;D_4__Lachnospiraceae;D_5__Lachnospiraceae UCG-008	0	0	0	0	0	0	0	0	0	0	0	3	0	0	0	0	0	0	0	0	0	0	0	0	0	0	0	0	0	0	0	0	0	0
879	D_0__Bacteria;D_1__Firmicutes;D_2__Clostridia;D_3__Lachnospirales;D_4__Lachnospiraceae;D_5__Tyzzerella	0	0	0	0	0	0	0	0	0	0	0	3	0	0	0	0	0	0	0	0	0	0	0	0	0	0	0	0	0	0	0	0	0	0
880	D_0__Bacteria;D_1__Firmicutes;D_2__Clostridia;D_3__Lachnospirales;D_4__Lachnospiraceae;D_5__uncultured;D_6__uncultured bacterium	0	0	0	0	0	0	0	0	0	0	0	0	0	0	0	3	0	0	0	0	0	0	0	0	0	0	0	0	0	0	0	0	0	0
881	D_0__Bacteria;D_1__Firmicutes;D_2__Clostridia;D_3__Clostridiales;D_4__Clostridiaceae;D_5__Clostridium sensu stricto 1;D_6__Clostridium sp. ND2	0	0	0	0	0	0	0	0	0	0	0	0	0	0	0	0	3	0	0	0	0	0	0	0	0	0	0	0	0	0	0	0	0	0
882	D_0__Bacteria;D_1__Firmicutes;D_2__Clostridia;D_3__Monoglobales;D_4__Monoglobaceae;D_5__Monoglobus;D_6__uncultured bacterium	0	0	0	0	0	0	0	0	0	0	0	0	0	0	0	0	3	0	0	0	0	0	0	0	0	0	0	0	0	0	0	0	0	0
883	D_0__Bacteria;D_1__Firmicutes;D_2__Clostridia;D_3__Clostridia UCG-014;D_4__unidentified;D_5__unidentified;D_6__uncultured bacterium	0	0	0	0	0	0	0	0	0	0	0	0	0	0	0	0	0	3	0	0	0	0	0	0	0	0	0	0	0	0	0	0	0	0
884	D_0__Bacteria;D_1__Firmicutes;D_2__Clostridia;D_3__Clostridia vadinBB60 group;D_4__unidentified;D_5__unidentified;D_6__uncultured bacterium	0	0	0	0	0	0	0	0	0	0	0	0	0	0	0	0	0	0	0	0	0	0	0	0	0	0	0	0	0	0	3	0	0	0
885	D_0__Bacteria;D_1__Firmicutes;D_2__Clostridia;D_3__Oscillospirales;D_4__Butyricicoccaceae;D_5__UCG-009;D_6__uncultured bacterium	0	0	0	0	0	0	0	0	0	0	0	0	0	0	0	0	0	0	0	0	0	0	0	0	0	0	0	0	0	0	0	0	0	3
886	D_0__Bacteria;D_1__Proteobacteria;D_2__Gammaproteobacteria;D_3__Pseudomonadales;D_4__Moraxellaceae;D_5__Acinetobacter	2	0	0	0	0	0	0	0	0	0	0	0	0	0	0	0	0	0	0	0	0	0	0	0	0	0	0	0	0	0	0	0	0	0
887	D_0__Bacteria;D_1__Proteobacteria;D_2__Gammaproteobacteria;D_3__Pseudomonadales;D_4__Pseudomonadaceae;D_5__Pseudomonas	0	0	2	0	0	0	0	0	0	0	0	0	0	0	0	0	0	0	0	0	0	0	0	0	0	0	0	0	0	0	0	0	0	0
888	D_0__Bacteria;D_1__Firmicutes;D_2__Clostridia;D_3__Lachnospirales;D_4__Lachnospiraceae;D_5__XBB1006	0	0	0	0	0	0	0	2	0	0	0	0	0	0	0	0	0	0	0	0	0	0	0	0	0	0	0	0	0	0	0	0	0	0
889	D_0__Bacteria;D_1__Firmicutes;D_2__Clostridia;D_3__Clostridia vadinBB60 group;D_4__unidentified;D_5__unidentified;D_6__uncultured bacterium	0	0	0	0	0	0	0	0	0	0	0	0	2	0	0	0	0	0	0	0	0	0	0	0	0	0	0	0	0	0	0	0	0	0
890	D_0__Bacteria;D_1__Firmicutes;D_2__Clostridia;D_3__Oscillospirales;D_4__UCG-010;D_5__unidentified	0	0	0	0	0	0	0	0	0	0	0	0	0	0	0	0	2	0	0	0	0	0	0	0	0	0	0	0	0	0	0	0	0	0
891	D_0__Bacteria;D_1__Firmicutes;D_2__Bacilli;D_3__Bacillales;D_4__Bacillaceae;D_5__Bacillus	0	0	0	0	0	0	0	0	0	0	0	0	0	0	0	0	0	0	0	2	0	0	0	0	0	0	0	0	0	0	0	0	0	0
892	D_0__Bacteria;D_1__Actinobacteriota;D_2__Actinobacteria;D_3__Corynebacteriales;D_4__Corynebacteriaceae;D_5__Corynebacterium	0	0	0	0	0	0	0	0	0	0	0	0	0	0	0	0	0	0	0	0	0	2	0	0	0	0	0	0	0	0	0	0	0	0
893	D_0__Bacteria;D_1__Proteobacteria;D_2__Alphaproteobacteria;D_3__Rhizobiales;D_4__Beijerinckiaceae;D_5__Methylobacterium-Methylorubrum	0	0	0	0	0	0	0	0	0	0	0	0	0	0	0	0	0	0	0	0	0	0	0	0	0	0	0	2	0	0	0	0	0	0
894	D_0__Bacteria;D_1__Firmicutes;D_2__Clostridia;D_3__Clostridia vadinBB60 group;D_4__unidentified;D_5__unidentified;D_6__uncultured bacterium	0	0	0	0	0	0	0	0	0	0	0	0	0	0	0	0	0	0	0	0	0	0	0	0	0	0	0	0	0	0	2	0	0	0
895	D_0__Bacteria;D_1__Firmicutes;D_2__Bacilli;D_3__Lactobacillales;D_4__Streptococcaceae;D_5__Lactococcus	0	0	0	0	0	0	0	0	0	0	0	0	0	0	0	0	0	0	0	0	0	0	0	0	0	0	0	0	0	0	0	2	0	0
896	D_0__Bacteria;D_1__Firmicutes;D_2__Bacilli;D_3__RF39;D_4__unidentified;D_5__unidentified	0	0	0	0	0	0	0	0	0	0	0	0	0	0	0	0	0	0	0	0	0	0	0	0	0	0	0	0	1	0	0	0	0	0
